# Supplementary material for: Machine learning algorithms assisted identification of post-stroke depression associated biological features
Source: Front Neurosci. 2023 Mar 8;17:1146620. doi: 10.3389/fnins.2023.1146620 (PMC10030717; doi:10.3389/fnins.2023.1146620)
Supplement: Supplementary Table 1 — Differentially expressed genes in GSE140275. [file Table_1.XLSX]

## Sheet: df-mRNA
	logFC	AveExpr	t	P.Value	adj.P.Val	B
ACTB	-6.47676	6.15903	-2.52494	0.0607091	0.298931	-5.80446
RPL9	-6.22592	3.29542	-16.1772	5.13e-05	0.00285982	2.23618
HNRNPC	-5.3606	2.8632	-42.5525	8.2e-07	0.000261856	7.05439
IFIT1	-5.24372	3.39283	-1.68947	0.161359	0.621087	-7.30596
S100A9	-5.21517	11.3482	-9.25785	0.000533001	0.012108	-0.206234
RPL7	-5.12324	5.48602	-11.9718	0.000182686	0.0062953	1.09001
EZR	-4.92827	3.98637	-7.25766	0.00143954	0.0226716	-1.79868
RPL35A	-4.74995	3.32057	-1.1935	0.294309	0.811939	-7.90042
GZMA	-4.70531	3.64903	-14.8631	7.34e-05	0.00365863	1.80076
RGS18	-4.68781	5.00735	-19.2249	2.46e-05	0.00190677	3.46169
LAP3	-4.63468	2.50049	-10.4834	0.000318263	0.00884203	0.00631643
EWSR1	-4.50898	3.00772	-3.1418	0.0314749	0.201378	-5.50376
OAS2	-4.3951	2.95274	-2.14877	0.0932981	0.407507	-6.73109
CD53	-4.3552	6.82521	-1.98862	0.112671	0.469357	-6.55543
HLA-DRB5	-4.30948	5.81369	-2.14828	0.0933512	0.407558	-6.32489
TAB2	-4.24055	2.43113	-6.30341	0.00252598	0.0327278	-2.509
ATP5MD	-4.22911	4.00111	-4.59672	0.00845521	0.0752856	-3.76026
EEF1A1	-4.2244	2.29381	-1.46398	0.212192	0.662332	-7.59711
RNF167	-4.22099	2.92883	-3.67201	0.018798	0.135448	-4.90394
PEA15	-4.21245	2.28887	-42.4187	8.31e-07	0.000261856	7.03601
MAGT1	-4.17165	2.26851	-1281.09	3.59e-13	3.52e-09	12.9045
PDE4B	-4.13471	2.25002	-105.562	1.65e-08	3.98e-05	10.6838
BLVRA	-4.03409	2.19978	-25.8422	6.96e-06	0.000906481	4.60534
RPS25	-4.0243	6.15146	-40.2516	1.04e-06	0.00029204	6.88583
TM9SF4	-3.99345	2.28319	-7.34531	0.00137154	0.0220638	-1.77068
DOK3	-3.94593	2.15575	-10.0527	0.000378947	0.00985866	-0.208687
RPL14	-3.94045	4.83339	-3.80204	0.0166771	0.124647	-4.32906
PRKAR1A	-3.93483	2.1501	-30.354	3.49e-06	0.000596473	5.41076
RPL39	-3.9255	8.48145	-17.4013	3.76e-05	0.00238987	2.9183
CLEC2B	-3.91409	2.79168	-9.99348	0.000388359	0.00995841	-0.236079
CTSS	-3.89846	7.0493	-18.0671	3.2e-05	0.00218569	3.09869
IPO5	-3.87903	2.1222	-128.049	7.2e-09	2.02e-05	11.2208
KLRB1	-3.83817	2.68222	-4.43875	0.00961203	0.0824812	-4.11363
EIF3E	-3.81101	3.86426	-17.2713	3.88e-05	0.0024593	2.81493
EIF4B	-3.79441	4.79787	-5.56474	0.00410917	0.0456005	-2.66635
CHMP5	-3.76149	2.73304	-1.6417	0.170979	0.647584	-7.37845
PTPRA	-3.65933	2.01234	-56.6021	2.41e-07	0.000143295	8.34782
MCM3AP	-3.61619	2.53399	-5.47829	0.00436464	0.0474959	-3.16935
LRRFIP1	-3.61193	2.24697	-2.69923	0.0501114	0.261532	-6.04393
ADRM1	-3.59441	1.97989	-55.4459	2.63e-07	0.000147635	8.2576
PHB	-3.55342	1.95939	-12.2855	0.000163882	0.00591722	0.809476
CYFIP2	-3.49465	2.1204	-3.42524	0.0237624	0.161614	-5.18404
PYURF	-3.48908	3.4525	-8.45469	0.00077414	0.0152056	-0.953825
IFIT3	-3.4716	3.53485	-4.36532	0.0102136	0.0861382	-3.86559
COMMD6	-3.47117	1.91839	-3.06395	0.0340788	0.213177	-5.60267
PSME2	-3.43626	3.747	-3.99535	0.0140229	0.108778	-4.18957
AIF1	-3.42296	1.89409	-6.29201	0.00254408	0.0328539	-2.51939
PPP4R3B	-3.39718	2.16083	-3.8457	0.0160291	0.120954	-4.72197
ANO6	-3.37423	3.40444	-3.30318	0.0267775	0.176973	-5.0012
TPT1	-3.35573	4.83012	-2.13676	0.0946177	0.411442	-6.32648
CHFR	-3.34456	1.85497	-52.2164	3.4e-07	0.000171197	7.99177
TAX1BP1	-3.32722	1.84636	-23.3819	1.07e-05	0.00115789	4.09915
FUT11	-3.32616	2.4566	-1.26218	0.27098	0.758961	-7.83174
HMGN2	-3.31219	6.11256	-6.31708	0.00250447	0.0325565	-2.12888
PCNA	-3.29797	2.66006	-1.75348	0.149339	0.58597	-7.23638
CRYBG1	-3.26539	2.60364	-0.808203	0.461304	1	-8.29364
RPS27	-3.24656	4.94921	-6.83685	0.00182936	0.0265772	-1.71472
GZMB	-3.24564	2.97685	-1.05478	0.347125	0.92866	-8.05455
EEF1B2	-3.23225	1.79945	-3.65536	0.0190921	0.136864	-4.92697
ARPC3	-3.22696	5.45967	-22.1682	1.34e-05	0.00134537	4.1235
VPS13D	-3.21708	1.79124	-99.4246	2.14e-08	3.98e-05	10.498
CBFB	-3.216	2.59516	-0.774633	0.478939	1	-8.32302
PPP3CB	-3.21114	2.79105	-4.70869	0.00773533	0.0712917	-3.85185
TXNIP	-3.21078	9.84547	-22.5968	1.23e-05	0.00127634	4.22306
OMA1	-3.20859	2.4841	-0.934239	0.399593	1	-8.17812
SVIL	-3.19065	2.77846	-5.12253	0.00564002	0.0575487	-3.47395
XRCC6	-3.17892	4.00865	-2.81362	0.0442996	0.244488	-5.46263
UBP1	-3.16218	2.59589	-0.736388	0.499643	1	-8.35451
MNDA	-3.1588	6.15464	-12.1858	0.000169588	0.00599111	1.11515
PIAS1	-3.1566	1.76107	-34.7937	1.95e-06	0.000402164	6.08394
APOBEC3D	-3.1565	1.76087	-40.4526	1.02e-06	0.000290047	6.81108
CD2	-3.15177	3.90787	-8.9735	0.000606167	0.0131427	-0.361714
POLE3	-3.12995	2.96573	-0.679463	0.531657	1	-8.39284
RPS23	-3.10481	4.73201	-10.6488	0.000298167	0.00848782	0.478503
KIDINS220	-3.10348	1.84794	-5.13491	0.00558864	0.0571729	-3.46653
CAPZA2	-3.09823	3.57354	-12.3765	0.000158876	0.00576829	1.17899
KIFAP3	-3.08203	1.72376	-57.6731	2.22e-07	0.000136337	8.42925
HNRNPA2B1	-3.07908	4.32348	-2.68133	0.051097	0.265319	-5.62749
TOM1	-3.07685	2.78109	-3.55609	0.020961	0.146936	-4.98257
H3F3A	-3.0736	7.8065	-1.98067	0.11374	0.47312	-6.57739
CD52	-3.06411	6.45184	-8.60454	0.000720346	0.0145118	-0.633091
COPS5	-3.06363	1.83776	-4.79392	0.00723617	0.0681365	-3.77585
KAT7	-3.05883	1.71208	-36.3258	1.62e-06	0.000380156	6.29414
RUNX3	-3.05882	4.41927	-2.51017	0.0617179	0.302235	-5.8448
ID2	-3.05688	1.92662	-1.93048	0.120743	0.495743	-7.01569
MYLIP	-3.05617	3.04977	-3.05604	0.0343569	0.21437	-5.39899
RPL10A	-3.05333	7.06583	-10.8169	0.000279308	0.00812767	0.509007
GIMAP6	-3.04847	3.8085	-3.25213	0.0281694	0.184189	-4.95178
PPP2R5D	-3.04106	1.70317	-96.4996	2.43e-08	3.98e-05	10.4005
NCOA1	-2.99763	1.68159	-46.2308	5.74e-07	0.000208911	7.43844
LDHA	-2.9795	4.16459	-3.8435	0.0160611	0.121135	-4.28469
WRNIP1	-2.95814	2.54742	-1.85331	0.132426	0.533122	-7.10235
CAMKK2	-2.94478	1.65685	-2.90081	0.0403848	0.237426	-5.79493
LCK	-2.94416	1.65576	-3.13479	0.0316996	0.202617	-5.51599
ADAM17	-2.94375	1.65499	-9.82275	0.000417144	0.0103193	-0.322882
UBE2E1	-2.93292	1.6488	-6.55695	0.00216083	0.0294583	-2.31891
UBTF	-2.93226	2.16136	-31.269	3.07e-06	0.000544119	5.55782
CSTA	-2.9273	2.45841	-1.30754	0.256535	0.727002	-7.78285
PITPNC1	-2.92338	1.64432	-87.8548	3.64e-08	4.76e-05	10.0833
MLX	-2.91011	1.76811	-3.70578	0.0182181	0.132534	-4.87053
UBE4A	-2.90822	1.63673	-27.1427	5.64e-06	0.000779828	4.8545
WWP1	-2.90469	1.63521	-23.6278	1.02e-05	0.00112591	4.15484
EVI2B	-2.9023	4.14087	-10.0053	0.000386451	0.00995368	0.183938
CD300LF	-2.88688	2.86947	-0.877656	0.426421	1	-8.22066
SPCS2	-2.88047	1.62226	-8.9248	0.000619901	0.0133383	-0.803511
FGFBP2	-2.8718	4.26256	-5.60711	0.00399056	0.044794	-2.63231
FGL2	-2.86031	4.69474	-10.6554	0.000297398	0.00848782	0.476441
BNIP2	-2.85954	1.92851	-1.75161	0.149677	0.586934	-7.24195
NT5C3A	-2.84914	2.31794	-0.774519	0.479	1	-8.32377
ADD3	-2.84766	2.07941	-1.56845	0.186885	0.662332	-7.47088
GIMAP2	-2.8219	3.22071	-39.0107	1.19e-06	0.000316037	6.69268
CD3G	-2.81266	3.53545	-11.2448	0.000237514	0.00738158	0.735933
GZMK	-2.81239	3.19926	-15.6106	5.96e-05	0.00317344	2.18907
SEC61B	-2.8025	3.03358	-0.529601	0.62255	1	-8.49536
DDX17	-2.79875	5.35965	-1.59936	0.179997	0.662332	-7.04308
KLRK1	-2.78526	3.32293	-7.0245	0.00164144	0.0246869	-1.69336
CORO7-PAM16	-2.78494	3.63713	-1.4066	0.227511	0.669868	-7.23484
PDCD11	-2.78229	1.57361	-21.5209	1.52e-05	0.00142222	3.68175
NCAPH2	-2.77155	2.53438	-3.40659	0.0241963	0.163714	-5.17791
SRPK2	-2.75947	2.02764	-3.95023	0.0145948	0.112014	-4.61045
SLC23A2	-2.75509	1.64026	-6.6383	0.00205748	0.0286617	-2.25829
SH2D1B	-2.7424	3.11699	-11.4437	0.000220713	0.00716182	0.609442
ASXL2	-2.74106	1.55358	-15.9398	5.46e-05	0.0029856	2.14738
CD247	-2.73924	4.00166	-5.55273	0.00414358	0.0458009	-2.67267
PLEKHF2	-2.73858	2.76431	-2.28921	0.0792824	0.360925	-6.41746
RPL27A	-2.73597	3.09753	-7.73021	0.00111548	0.0192027	-1.50642
RUFY1	-2.73296	3.58973	-2.89107	0.040802	0.238645	-5.38979
CRCP	-2.73267	2.87016	-4.95901	0.0063747	0.0623876	-3.49978
MCTS1	-2.73208	1.54872	-86.0654	3.97e-08	4.85e-05	10.009
DDX58	-2.72178	1.54362	-51.3549	3.66e-07	0.000171197	7.91837
RPS18	-2.71943	7.84273	-14.8239	7.42e-05	0.00366265	2.10167
MYL12B	-2.6912	5.76253	-13.0365	0.000127682	0.0051287	1.45483
PDE5A	-2.6793	2.24577	-0.737857	0.498836	1	-8.35133
TXNDC5	-2.67813	4.55342	-5.32511	0.004866	0.051608	-2.88953
MESD	-2.65833	1.51172	-63.2932	1.49e-07	0.000114669	8.82347
DHX8	-2.65379	1.64634	-2.25966	0.082027	0.370162	-6.59104
POLR1E	-2.65322	1.50916	-58.2345	2.13e-07	0.000136337	8.47111
RPL11	-2.65272	4.80143	-8.68011	0.000694954	0.0142043	-0.55661
MIEF1	-2.65129	2.31702	-0.795256	0.468046	1	-8.30617
DDX21	-2.63984	1.81463	-1.58394	0.1834	0.662332	-7.44915
ANKRD13A	-2.63897	2.17664	-0.809201	0.460788	1	-8.29003
CCR5	-2.63475	2.35282	-1.20781	0.289298	0.800113	-7.89286
ATP6V1G1	-2.63403	3.71103	-17.4214	3.74e-05	0.00238588	2.96369
RPS8	-2.63313	2.72261	-0.788046	0.471833	1	-8.308
CLEC12A	-2.63085	2.60809	-1.7277	0.154063	0.6003	-7.26905
FCRL6	-2.62009	2.0691	-1.89784	0.125545	0.511013	-7.04675
TMSB10	-2.61882	6.65397	-6.20135	0.00269385	0.0340356	-2.23075
RPL7A	-2.60451	8.34337	-7.13728	0.00153976	0.0236836	-1.54215
CD163	-2.60061	3.14991	-2.80849	0.044543	0.244936	-5.55506
GLO1	-2.59749	2.38394	-2.87271	0.0416013	0.240548	-5.82825
HLA-DRB1	-2.59577	7.4369	-2.41403	0.068762	0.324978	-6.03244
RAN	-2.59444	1.47828	-2.90175	0.0403448	0.237409	-5.78794
RPS4X	-2.58553	7.64176	-10.8903	0.000271533	0.0080323	0.544301
SMURF1	-2.58228	1.47378	-162.539	2.58e-09	1.01e-05	11.727
RBM48	-2.57354	1.46934	-80.1197	5.41e-08	5.9e-05	9.74897
APOBEC3G	-2.56388	4.24114	-13.5518	0.00010843	0.00468578	1.69733
VAV2	-2.56016	1.46251	-37.6926	1.38e-06	0.000341049	6.47684
RABL6	-2.55816	2.72883	-0.589027	0.585394	1	-8.45948
CGGBP1	-2.55324	2.17802	-3.03564	0.0350865	0.21823	-5.63571
ARPC5	-2.55282	4.84718	-34.9061	1.92e-06	0.000402164	6.26416
ARHGEF3	-2.55022	3.35298	-2.80686	0.0446209	0.24506	-5.52282
ARL6IP5	-2.53798	5.5466	-31.6748	2.91e-06	0.000524305	5.81681
MT-ND2	-2.51985	5.98663	-8.87757	0.000633583	0.0134988	-0.480596
SAFB	-2.5108	1.43803	-77.4317	6.26e-08	6.47e-05	9.62123
MT-ND3	-2.50869	5.03282	-9.99691	0.000387805	0.00995721	0.134553
ADGRE1	-2.50791	3.59761	-2.15333	0.0928029	0.405836	-6.29681
TMEM243	-2.49967	1.99169	-0.864923	0.432655	1	-8.24279
NAE1	-2.4904	1.4281	-33.9123	2.17e-06	0.000430808	5.96467
RNF14	-2.47965	2.08729	-2.31332	0.0771185	0.353503	-6.51307
CLC	-2.47439	7.85826	-4.61283	0.00834687	0.0746763	-3.57853
PSAP	-2.47345	10.5024	-3.98674	0.0141301	0.109269	-4.16196
FGFR1OP2	-2.47265	1.64772	-2.05024	0.104745	0.444839	-6.85674
DHX9	-2.4695	3.75468	-34.83	1.94e-06	0.000402164	6.26077
FAM45A	-2.46849	2.44071	-1.94172	0.119136	0.490171	-6.92789
TTC1	-2.46662	1.41735	-7.6079	0.00118999	0.0200979	-1.58758
RGS2	-2.46109	5.96751	-6.35788	0.00244157	0.0320472	-2.10967
CDK19	-2.45432	1.41233	-4.27741	0.0109939	0.0907321	-4.26338
SUB1	-2.44846	2.01069	-1.52254	0.197611	0.662332	-7.52536
HLA-DQB1	-2.44033	1.53486	-2.22579	0.0853018	0.380881	-6.63016
NRDC	-2.4349	1.52109	-3.86622	0.0157349	0.119238	-4.69047
GBP4	-2.42723	3.55381	-10.9398	0.000266438	0.00796557	0.625749
GOLGA7	-2.42098	1.39335	-50.789	3.83e-07	0.000171197	7.86999
DEFA1B	-2.41965	5.29655	-1.17678	0.300265	0.825651	-7.54648
ANKHD1-EIF4EBP3	-2.41867	1.94665	-3.04894	0.034609	0.215669	-5.61768
SMAP1	-2.41399	1.38962	-22.021	1.38e-05	0.00137159	3.8054
MGST1	-2.41279	1.81712	-1.08705	0.334133	0.900527	-8.02202
DEFA1	-2.40946	5.8735	-1.1	0.329045	0.888764	-7.64378
S1PR5	-2.40324	2.24135	-0.542973	0.614067	1	-8.49338
DDX41	-2.40268	2.21531	-0.558269	0.604449	1	-8.48354
EPSTI1	-2.40132	2.04129	-0.702954	0.518273	1	-8.37952
IFIT5	-2.4005	2.61639	-2.7376	0.04807	0.255394	-5.98306
UBE2V1	-2.39551	2.86145	-1.21357	0.287305	0.795831	-7.69095
RYK	-2.39102	1.37795	-46.9145	5.39e-07	0.000206526	7.50971
CIAO2A	-2.3878	3.40802	-10.0857	0.000373814	0.00976391	0.206182
SLAMF6	-2.38687	3.00614	-10.0041	0.000386654	0.00995368	0.0132863
ATP5F1C	-2.38478	4.63505	-11.7497	0.000197614	0.00667446	0.957806
PSMD8	-2.38282	2.14628	-3.26294	0.0278676	0.182509	-5.36843
ADGRG1	-2.37547	2.0762	-1.61546	0.176513	0.662332	-7.39264
TMED2	-2.37339	4.42232	-18.2073	3.1e-05	0.00214925	3.16507
ARL4C	-2.3727	3.51081	-1.79405	0.142207	0.563038	-6.75564
GBP5	-2.37097	3.98451	-4.32446	0.0105678	0.0884254	-3.79738
HBP1	-2.36482	3.66044	-4.98402	0.00625521	0.0618654	-3.16679
MPLKIP	-2.36465	2.15669	-1.13413	0.315957	0.860396	-7.97523
XBP1	-2.36302	1.57455	-1.90331	0.124727	0.50838	-7.04163
GIMAP7	-2.36005	3.28211	-9.36891	0.000507384	0.0116905	-0.183614
FYCO1	-2.35118	1.35815	-84.9737	4.2e-08	4.85e-05	9.95691
EML2	-2.34583	1.48296	-3.51421	0.0218133	0.151316	-5.07216
CDKAL1	-2.3383	1.84423	-1.82291	0.137351	0.548568	-7.14835
COMMD8	-2.3275	2.00536	-4.34713	0.0103695	0.0871912	-4.20336
AIFM1	-2.32606	1.3457	-270.318	2.89e-10	1.89e-06	12.3865
BCL2A1	-2.325	1.62328	-2.96337	0.0378197	0.231558	-5.71399
GIMAP4	-2.31663	1.34158	-20.5007	1.87e-05	0.00159755	3.44372
TNFSF8	-2.31478	2.48763	-0.750444	0.491958	1	-8.33575
MRPS24	-2.3129	2.59818	-0.493559	0.645763	1	-8.51964
CARD11	-2.31279	1.33923	-18.8799	2.66e-05	0.00200744	3.02343
SARNP	-2.31029	1.55859	-1.91866	0.122459	0.5008	-7.02101
CYBB	-2.30727	6.46208	-7.31801	0.0013923	0.022261	-1.43748
RALGAPB	-2.30549	2.69356	-2.28024	0.0801043	0.363626	-6.35142
RNF125	-2.29519	2.85524	-10.2952	0.0003432	0.00938877	0.0296903
GPR183	-2.29473	2.84493	-5.03724	0.00600974	0.060257	-3.54152
SYVN1	-2.28701	2.46291	-10.5867	0.000305521	0.00860981	0.0568242
TRIM21	-2.28464	4.56269	-7.27912	0.00142253	0.0225333	-1.42166
UBL7	-2.28438	1.32612	-9.74466	0.000431179	0.0105998	-0.349182
VPS26A	-2.27314	1.84873	-0.822964	0.45371	1	-8.27721
NKTR	-2.26934	1.31777	-26.5074	6.24e-06	0.000851033	4.7465
OSTF1	-2.26698	5.02616	-61.2382	1.72e-07	0.000120409	8.51264
PPHLN1	-2.26597	1.31453	-5.05793	0.00591744	0.0597278	-3.51784
DCAF5	-2.26537	1.80892	-16.5043	4.71e-05	0.00271161	2.32544
CHD1	-2.26533	1.31576	-21.6153	1.49e-05	0.00142222	3.71479
WASHC3	-2.26492	1.31546	-34.981	1.9e-06	0.000402164	6.12017
NAA20	-2.26407	1.95471	-1.16168	0.305737	0.837792	-7.94302
LBR	-2.26185	1.47007	-1.94977	0.117999	0.486203	-6.97834
SNRNP25	-2.26146	1.31305	-25.5173	7.34e-06	0.000946974	4.55527
ARHGAP26	-2.25997	3.57837	-1.60542	0.178678	0.662332	-6.98524
CBR1	-2.25906	2.02191	-0.614974	0.569622	1	-8.44353
SRP72	-2.25468	2.06539	-2.27225	0.080845	0.366058	-6.57776
UAP1	-2.25467	1.30992	-41.8298	8.83e-07	0.000262929	6.97749
PLEK	-2.2544	6.62337	-15.4199	6.28e-05	0.00329836	2.29005
HMGCR	-2.24155	2.12046	-0.530631	0.621895	1	-8.49966
KLRC4	-2.23736	1.92895	-0.685461	0.528216	1	-8.39084
FLI1	-2.23657	3.26123	-1.71189	0.157038	0.609472	-6.88597
PPBP	-2.23405	10.0175	-6.4903	0.00225024	0.0302816	-1.9751
ZNF410	-2.23377	1.30396	-2.87184	0.0416396	0.240548	-5.81406
HPS5	-2.22512	1.6186	-1.30992	0.255799	0.725231	-7.77034
FKBP3	-2.22374	1.29454	-45.0696	6.41e-07	0.000216955	7.32648
ABL1	-2.22313	2.31329	-2.41055	0.0690333	0.325481	-6.38691
BAG5	-2.21953	1.9148	-0.688221	0.526639	1	-8.3884
MYL12A	-2.21524	6.83561	-6.247	0.00261714	0.0335548	-2.19879
ELF1	-2.21363	1.80504	-1.04258	0.352152	0.938785	-8.06652
SRGN	-2.2115	8.81244	-5.8019	0.00349571	0.0409194	-2.52496
UBAP2L	-2.2115	1.87069	-1.62184	0.17515	0.659188	-7.38338
MTRR	-2.20655	1.28641	-29.0087	4.24e-06	0.000661093	5.1991
SLK	-2.20287	1.28483	-18.7754	2.72e-05	0.00200744	2.99831
GBP1	-2.19726	3.4738	-7.58388	0.00120534	0.0202179	-1.19123
GGA1	-2.19543	1.96647	-1.88452	0.127562	0.517715	-7.05125
CAB39	-2.19448	4.52293	-9.70264	0.000438971	0.0106778	-0.0031181
GPR65	-2.19431	2.6252	-1.91419	0.123115	0.503063	-7.03282
KMT2E	-2.19391	1.86202	-1.51324	0.199858	0.662332	-7.51605
RUVBL1	-2.19373	2.40094	-2.49309	0.0629081	0.306231	-6.29547
SELL	-2.17384	8.50822	-8.09179	0.000926174	0.0168278	-0.927903
CAPZA1	-2.169	5.33538	-13.1689	0.000122357	0.00500285	1.50589
ITK	-2.16718	3.70535	-15.1326	6.8e-05	0.00348803	2.26051
ADGRG5	-2.16641	2.44591	-0.683977	0.529066	1	-8.39106
MT-CO2	-2.16357	5.87086	-6.60587	0.00209794	0.0290196	-1.92991
SPATA13	-2.15901	1.79587	-0.737677	0.498935	1	-8.34712
ATP5PO	-2.15346	4.07234	-11.3812	0.000225829	0.00722433	0.815942
JAK1	-2.15231	6.07257	-16.6717	4.51e-05	0.00267326	2.6833
CLEC7A	-2.14871	2.39616	-6.2005	0.0026953	0.0340356	-2.58453
GZMH	-2.14785	1.81722	-1.39734	0.230085	0.674327	-7.67139
GLRX	-2.13455	4.43496	-12.3222	0.000161843	0.00585435	1.19928
GLUD1	-2.13427	4.60982	-9.7125	0.000437127	0.0106659	-0.00266629
CREBBP	-2.13308	2.55325	-0.444236	0.678313	1	-8.54679
TCF25	-2.13137	1.24572	-2.87793	0.0413722	0.239999	-5.80218
PRKAR2B	-2.13047	5.02276	-5.21138	0.00528355	0.0550846	-3.02128
PRCP	-2.12928	1.35822	-2.29362	0.0788816	0.359796	-6.53392
BTG1	-2.12818	6.22151	-37.6344	1.39e-06	0.000341049	6.59207
SNRPE	-2.12659	1.24568	-45.1412	6.36e-07	0.000216955	7.33513
RPS17	-2.12634	2.29325	-0.888587	0.421127	1	-8.17447
TOPBP1	-2.12232	1.24426	-31.5247	2.97e-06	0.00053023	5.61371
SF3B6	-2.12032	3.44474	-19.611	2.26e-05	0.00180469	3.54929
ZFR	-2.11978	2.5365	-6.00284	0.00306081	0.0372488	-2.73115
OSBPL9	-2.11902	1.24274	-14.7801	7.51e-05	0.00369018	1.77687
ALDH18A1	-2.1185	1.42127	-2.2096	0.0869179	0.385967	-6.64293
HLA-E	-2.11829	10.5248	-8.76665	0.000667202	0.0138935	-0.499864
HSPA5	-2.11186	4.99824	-14.9305	7.2e-05	0.00361681	2.14677
STAT2	-2.10996	4.43029	-1.46013	0.213188	0.662332	-7.19357
ANKRD11	-2.10989	1.54631	-2.35678	0.0733809	0.340778	-6.45961
CD300A	-2.10357	2.87621	-3.68294	0.018608	0.134424	-4.57905
MRPS2	-2.09522	1.84733	-0.761264	0.486102	1	-8.31763
EDF1	-2.09449	2.40268	-0.518951	0.629358	1	-8.50467
MOB1A	-2.08928	5.15659	-18.7901	2.71e-05	0.00200744	3.29495
CCT6A	-2.08825	2.82198	-17.0881	4.06e-05	0.00249295	2.65809
PIP4K2C	-2.08824	2.06074	-0.48378	0.652146	1	-8.52594
NDRG3	-2.0745	1.21819	-2.91149	0.039933	0.236825	-5.75927
SPCS1	-2.07361	4.03467	-7.1314	0.00154486	0.0237435	-1.50171
LTA4H	-2.07295	5.54273	-7.67001	0.00115142	0.0196322	-1.20167
CCT4	-2.07029	3.95608	-18.2536	3.07e-05	0.00214925	3.18822
SYT11	-2.06785	2.93999	-24.9257	8.12e-06	0.000981074	4.62449
ITM2A	-2.06537	3.24969	-6.38832	0.00239591	0.0317097	-2.03371
RHNO1	-2.06098	1.62196	-0.96574	0.385272	1	-8.13772
ZNF142	-2.05638	2.09189	-2.59826	0.0559694	0.282247	-6.15504
SOD2	-2.05435	5.45377	-8.8269	0.00064868	0.0137151	-0.507096
DCTN1	-2.05352	3.9753	-2.19682	0.0882177	0.390264	-6.24742
EIF3CL	-2.05079	3.96555	-2.85788	0.0422606	0.240743	-5.42235
IFNGR1	-2.05033	2.48972	-0.572729	0.595443	1	-8.46324
CCDC88C	-2.04979	2.04749	-0.471312	0.660335	1	-8.53245
PLAC8	-2.04277	5.89399	-7.95763	0.000991466	0.0176398	-1.0269
CLK1	-2.03978	2.47178	-0.43324	0.685687	1	-8.5526
TRAF3	-2.0361	1.30045	-3.81547	0.0164746	0.123603	-4.73127
THAP12	-2.03527	2.54106	-8.21966	0.000868764	0.0162827	-1.213
TIGIT	-2.03472	1.19792	-7.10239	0.00157037	0.0240603	-1.90854
CHURC1	-2.03085	1.19892	-18.4093	2.96e-05	0.00209808	2.90395
PDIA4	-2.02998	4.19143	-11.1963	0.000241846	0.00745737	0.725176
TMED7	-2.02744	2.89969	-2.33618	0.075127	0.346966	-6.28688
TNFAIP8	-2.02579	2.21429	-2.79378	0.0452502	0.246412	-5.92112
COX6C	-2.02513	2.44346	-1.16702	0.303792	0.833623	-7.93482
POMP	-2.02388	3.23236	-15.5737	6.02e-05	0.00319669	2.39006
FCRL3	-2.02281	1.99639	-0.841595	0.444263	1	-8.26106
PPIA	-2.02177	5.84997	-12.888	0.00013399	0.00526686	1.38593
ZBTB16	-2.01646	2.1912	-0.940587	0.396672	1	-8.1636
SMG1	-2.0164	1.5285	-1.85653	0.131915	0.531504	-7.09517
ACVR1	-2.01316	2.18654	-4.43469	0.00964421	0.082613	-4.11386
PARP4	-2.0065	4.33832	-25.131	7.84e-06	0.000978466	4.73996
TMEM273	-2.00521	1.18567	-25.1765	7.78e-06	0.000978466	4.49545
PPCS	-2.00203	1.18287	-16.8479	4.31e-05	0.00260672	2.4519
BCR	-1.9975	1.18095	-19.9325	2.11e-05	0.00170462	3.31121
CTNNBL1	-1.99071	2.87176	-1.84269	0.134125	0.538421	-7.08514
IQGAP1	-1.99024	6.08397	-17.5424	3.63e-05	0.00234722	2.93715
PPP3CC	-1.98951	1.87201	-2.59995	0.0558652	0.281794	-6.16023
MAPRE1	-1.98886	5.04097	-12.8862	0.000134071	0.00526686	1.40075
ERBIN	-1.98845	1.17602	-14.2158	8.86e-05	0.00411899	1.58302
STK4	-1.98843	1.61453	-2.35187	0.073793	0.342334	-6.46611
PWP1	-1.98671	2.27937	-2.28902	0.0792992	0.360925	-6.55302
HERC6	-1.98545	1.6512	-2.95265	0.0382456	0.232864	-5.72333
KLRG1	-1.97989	2.83065	-5.70117	0.00374172	0.0429794	-2.81102
ADPRH	-1.97856	1.85331	-1.0482	0.349829	0.934494	-8.05936
TAMM41	-1.9774	1.17111	-30.6747	3.34e-06	0.000580299	5.48301
MAEA	-1.97735	1.89114	-0.528088	0.623515	1	-8.49642
RPL12	-1.9754	6.4182	-10.8647	0.000274217	0.00806314	0.521545
DAXX	-1.97353	1.1748	-2.80466	0.0447259	0.245258	-5.88511
RHOG	-1.97331	3.76969	-1.56187	0.188386	0.662332	-7.04483
VPS36	-1.96945	1.39693	-3.24272	0.0284349	0.185401	-5.37263
RAB5B	-1.96867	1.73106	-1.2527	0.274093	0.766297	-7.81498
PAK2	-1.96846	4.97872	-48.4087	4.71e-07	0.00020125	7.64695
NUCKS1	-1.96787	3.06703	-17.6399	3.55e-05	0.00230769	2.99187
NFIL3	-1.9632	3.96161	-7.49307	0.00126554	0.0208889	-1.26031
TENT5A	-1.96113	2.1357	-0.87216	0.429103	1	-8.21638
APOL6	-1.96079	3.7742	-7.17611	0.00150653	0.0233002	-1.46275
DPY30	-1.9607	1.52283	-2.05006	0.104766	0.444839	-6.84736
ARHGEF6	-1.95565	1.99909	-5.60919	0.00398486	0.0447773	-3.05576
C5orf15	-1.95181	2.58187	-4.14259	0.012333	0.099078	-4.40127
TAB3	-1.94837	1.24146	-4.18614	0.0118803	0.09603	-4.34034
OSCAR	-1.94672	1.79741	-1.49457	0.204446	0.662332	-7.5281
C12orf75	-1.94599	2.27345	-1.7242	0.154718	0.602491	-7.2689
NFX1	-1.94586	1.77494	-4.97761	0.00628556	0.0620719	-3.59893
GNL3	-1.94355	1.15547	-15.4241	6.27e-05	0.00329836	2.00249
HMGN4	-1.94251	4.76698	-19.9866	2.08e-05	0.00169674	3.60878
ARHGAP19	-1.94183	1.15889	-2.87655	0.0414326	0.240206	-5.79601
VNN2	-1.94179	1.15686	-1.80096	0.141029	0.559953	-7.1492
PJA2	-1.93515	3.45662	-6.4524	0.00230309	0.0308367	-1.96846
KYAT3	-1.93245	1.84703	-1.01176	0.365129	0.966415	-8.09588
CMPK1	-1.93041	4.21088	-8.15846	0.000895682	0.0164354	-0.856352
USP48	-1.92887	1.7768	-0.906117	0.412749	1	-8.19717
GLIPR1	-1.92797	3.39504	-8.63267	0.000710765	0.0143926	-0.551875
EPRS	-1.92025	2.47663	-3.12945	0.0318721	0.203389	-5.52039
GART	-1.91297	1.33695	-1.74473	0.150925	0.59053	-7.22766
RNASET2	-1.91123	3.43193	-6.06248	0.00294452	0.0361476	-2.2642
LILRA1	-1.91055	3.876	-1.56582	0.187483	0.662332	-7.04452
SUMO2	-1.90965	3.08598	-20.815	1.75e-05	0.00153043	3.81959
NIPA2	-1.90901	1.13706	-18.1899	3.11e-05	0.00214925	2.84807
SLFN12L	-1.9083	1.13727	-28.7789	4.39e-06	0.000671154	5.16895
LAPTM5	-1.90458	8.54953	-10.6013	0.000303772	0.0085804	0.417166
DECR1	-1.90401	3.852	-12.2403	0.000166442	0.00594974	1.18518
CORO2A	-1.90365	1.20892	-4.69934	0.00779257	0.0715911	-3.8356
MFSD10	-1.90111	1.81556	-1.46794	0.211174	0.662332	-7.55714
DTX3L	-1.89894	4.72806	-8.74124	0.000675206	0.0139457	-0.537579
FBH1	-1.89761	3.2339	-1.95644	0.117065	0.483267	-6.55106
PEBP1	-1.89725	3.92882	-8.27518	0.000845193	0.0159935	-0.773675
TMED10	-1.8957	4.79403	-13.1438	0.000123347	0.00501612	1.50624
GTF2H2C	-1.89555	1.71362	-0.826913	0.451695	1	-8.25025
NBEAL2	-1.8905	1.98008	-0.422577	0.692879	1	-8.55601
CCDC69	-1.88717	5.29427	-8.28891	0.000839483	0.0159493	-0.817653
DNAJA1	-1.88672	3.33361	-8.80091	0.000656591	0.0138172	-0.4582
AL034430.2	-1.88635	1.12607	-57.68	2.22e-07	0.000136337	8.42984
C18orf32	-1.88606	2.26103	-1.62238	0.175036	0.659009	-7.39727
SMNDC1	-1.88528	2.64505	-8.62274	0.00071413	0.0144459	-0.86082
NDUFA12	-1.88309	2.83114	-6.34819	0.00245634	0.0321435	-2.2439
ARHGAP6	-1.88176	1.80493	-2.31342	0.0771094	0.353503	-6.51842
SUCLG1	-1.88065	3.09521	-15.0584	6.94e-05	0.00353367	2.21151
GNPTAB	-1.87694	2.69152	-14.9364	7.19e-05	0.00361681	1.88776
USP9X	-1.87426	3.03923	-7.04029	0.00162672	0.024597	-1.59783
RALA	-1.87292	1.99454	-2.11561	0.09699	0.419528	-6.77241
USP1	-1.87139	1.12201	-4.42904	0.00968912	0.0828532	-4.09026
PDIA3	-1.86845	4.36919	-16.2455	5.03e-05	0.00284718	2.5864
TMEM164	-1.86827	5.30844	-4.13689	0.0123938	0.0994031	-4.0502
CYTH3	-1.86733	1.11608	-62.4645	1.58e-07	0.000114669	8.76457
SPCS3	-1.86695	3.70087	-13.9941	9.47e-05	0.00429506	1.86353
XRN2	-1.86531	3.90361	-9.32205	0.000518005	0.011831	-0.183041
LAIR2	-1.86528	1.69422	-0.605793	0.575171	1	-8.44013
ECHDC1	-1.86524	1.1191	-4.31682	0.0106356	0.0887068	-4.20084
STK38	-1.86359	5.19056	-19.004	2.58e-05	0.00196739	3.34714
NHLRC3	-1.86098	1.11257	-7.23392	0.00145867	0.0228114	-1.81064
SH3BGRL	-1.8599	5.35614	-17.9129	3.32e-05	0.00222061	3.04868
MR1	-1.85952	1.81967	-0.720758	0.508291	1	-8.35814
LYPLAL1	-1.85798	1.11188	-18.6807	2.78e-05	0.00202248	2.9864
PPP2CB	-1.85659	3.15236	-12.5059	0.000152079	0.00566819	1.28654
DIABLO	-1.85527	1.11528	-3.13049	0.0318385	0.203241	-5.48828
PJA1	-1.85447	1.10935	-11.4229	0.000222402	0.00716182	0.473443
EAPP	-1.85001	3.03733	-9.25326	0.000534095	0.012108	-0.248671
RAB14	-1.8491	4.20784	-28.8956	4.31e-06	0.000666955	5.40257
DAZAP2	-1.84654	1.11137	-2.60961	0.0552738	0.279622	-6.11898
HCLS1	-1.84445	6.49057	-12.2741	0.000164522	0.00592943	1.13542
RAB31	-1.84416	5.33908	-7.44137	0.00130146	0.0213205	-1.3492
MRPL39	-1.84121	1.10331	-32.7183	2.53e-06	0.000482867	5.80504
H2AFZ	-1.84051	5.81099	-8.15823	0.000895786	0.0164354	-0.906054
ESD	-1.83734	3.05101	-7.51741	0.00124905	0.0207212	-1.26884
PPIB	-1.836	5.62331	-8.26339	0.00085013	0.0160312	-0.840386
GORASP2	-1.83598	3.00109	-9.6278	0.000453279	0.0109003	-0.0494029
ATF1	-1.83149	1.68366	-0.896045	0.417546	1	-8.20283
RPS6	-1.83024	4.30861	-1.02116	0.361127	0.957513	-7.68919
RCC1	-1.82239	1.39094	-2.27693	0.0804101	0.364761	-6.55048
C1orf123	-1.82228	2.3777	-2.4511	0.0659444	0.315691	-6.3384
SP140	-1.81869	1.87609	-0.445025	0.677785	1	-8.54172
SUPT16H	-1.81515	2.71701	-17.9792	3.27e-05	0.00220095	2.85758
KAT6A	-1.81158	2.0893	-2.2892	0.0792828	0.360925	-6.54553
COX15	-1.80873	2.07753	-0.589056	0.585376	1	-8.45857
OTUB1	-1.80699	1.34684	-2.556	0.0586484	0.291344	-6.19613
MRPS15	-1.80563	1.97221	-0.791644	0.46994	1	-8.2964
RNASE2	-1.80184	1.94853	-0.793699	0.468862	1	-8.29609
ERGIC2	-1.80098	1.08404	-19.1335	2.51e-05	0.00192626	3.11129
GLIPR2	-1.8002	6.1266	-11.2018	0.000241347	0.00745367	0.674374
PPM1K	-1.7995	2.10352	-8.54388	0.000741556	0.0147425	-1.01707
RTF1	-1.79829	2.73345	-13.3422	0.000115799	0.00484972	1.46029
CD3D	-1.79812	4.40753	-6.97346	0.00169013	0.0251306	-1.63514
TLR1	-1.79804	1.95783	-1.04767	0.350045	0.934818	-8.05987
POR	-1.79679	1.8827	-1.36007	0.240726	0.694811	-7.693
LIMD2	-1.79532	1.55772	-0.712453	0.51293	1	-8.35609
VPS8	-1.79332	2.95633	-5.87539	0.00332849	0.0396071	-2.49036
MPEG1	-1.79275	6.46736	-6.45885	0.002294	0.0307488	-2.04428
SYNRG	-1.79019	1.07725	-9.73664	0.000432653	0.0106227	-0.331462
DYNLT1	-1.78816	5.01268	-11.8791	0.000188741	0.0064362	0.987239
TMEM251	-1.78615	1.08138	-2.83744	0.0431886	0.242167	-5.83525
FAS	-1.7856	1.07572	-15.7808	5.69e-05	0.00308094	2.12731
MAP3K8	-1.78325	2.10333	-0.747095	0.493781	1	-8.33293
ARRDC3	-1.7824	3.93929	-5.78706	0.00353069	0.0412306	-2.50039
KRCC1	-1.78228	2.02002	-1.52198	0.197746	0.662332	-7.51903
MRPS10	-1.77956	2.61955	-11.4462	0.000220511	0.00716182	0.469649
ZMYND11	-1.77915	1.07328	-13.5426	0.000108742	0.00468578	1.34519
TRIP4	-1.7787	2.47962	-2.51908	0.0611074	0.300037	-6.2606
NRBF2	-1.77361	3.91482	-7.02541	0.00164058	0.0246869	-1.5766
RRAGC	-1.77229	3.05869	-18.1951	3.11e-05	0.00214925	3.16033
C9orf72	-1.7713	1.96091	-0.883204	0.423727	1	-8.18845
NCKAP1L	-1.77086	5.02716	-9.63489	0.000451899	0.0108911	-0.0650317
SDAD1	-1.76988	2.00338	-2.43112	0.0674463	0.32046	-6.36759
FAXDC2	-1.76918	1.70816	-0.51436	0.632306	1	-8.49808
MRPL33	-1.76915	1.0671	-91.6602	3.03e-08	4.25e-05	10.1919
PHF10	-1.76602	1.31182	-1.35165	0.243197	0.699907	-7.70334
SERPINB9	-1.76489	4.38382	-7.84728	0.00104942	0.0183714	-1.05942
NDUFA4	-1.76457	3.05707	-10.3607	0.000334253	0.00920813	0.332857
RPL31	-1.7632	1.06141	-2.90409	0.0402452	0.237388	-5.752
CCDC159	-1.76301	1.06325	-16.4493	4.77e-05	0.00273425	2.34101
MT-ND1	-1.75997	6.94523	-7.22638	0.0014648	0.0228527	-1.50085
RELCH	-1.75629	1.6339	-8.24946	0.000856011	0.0161206	-1.18377
KRT10	-1.75606	1.0573	-2.97916	0.0372024	0.228782	-5.66122
ATP5IF1	-1.75311	1.05925	-47.3355	5.19e-07	0.000206526	7.55837
MRPS11	-1.75282	1.05979	-13.6656	0.000104672	0.00456881	1.39293
C8orf76	-1.74965	2.17795	-1.48715	0.206298	0.662332	-7.56229
RPF1	-1.74641	1.34462	-1.14141	0.313227	0.854383	-7.94124
DENR	-1.74518	2.36729	-24.5037	8.73e-06	0.00102103	4.34126
ZMYM1	-1.74456	1.05552	-29.9957	3.67e-06	0.00061165	5.3808
CERS2	-1.74219	3.01984	-5.51978	0.00423971	0.0464811	-2.738
ZFP91	-1.7421	3.44728	-13.5206	0.000109489	0.00469559	1.69449
FCN1	-1.74165	4.9379	-10.2598	0.000348151	0.00945834	0.251587
MT-ATP8	-1.74093	5.74313	-6.5506	0.00216916	0.0294886	-1.97432
DCLRE1B	-1.73826	1.05113	-20.9446	1.71e-05	0.00151057	3.57548
MCL1	-1.73735	5.05951	-4.31812	0.0106241	0.088697	-3.86406
MRPS5	-1.73554	2.09254	-1.02323	0.360252	0.955709	-8.08162
CLCN6	-1.73377	1.04949	-18.2452	3.07e-05	0.00214925	2.87226
EMB	-1.73315	3.85406	-15.3776	6.35e-05	0.0033174	2.32864
SP1	-1.72987	4.85591	-15.4279	6.27e-05	0.00329836	2.30849
ABI3	-1.72952	1.046	-11.8038	0.00019384	0.00657584	0.647354
TAP2	-1.72883	4.25133	-1.89179	0.126458	0.514155	-6.66164
BCAS2	-1.72853	1.42285	-0.870365	0.429981	1	-8.21541
ATP1A1	-1.72738	5.25951	-4.84567	0.00695188	0.0660063	-3.36427
C1orf122	-1.72707	1.84418	-0.414901	0.698079	1	-8.55521
BBS9	-1.72644	1.04658	-21.7952	1.44e-05	0.00141123	3.77818
RIPK1	-1.72611	1.54465	-0.65785	0.544182	1	-8.39605
HEG1	-1.7259	1.64581	-1.02813	0.358186	0.951386	-8.07126
P2RY12	-1.72575	1.99619	-5.68934	0.00377197	0.0432389	-2.98513
UBA2	-1.72567	2.27557	-0.839669	0.445233	1	-8.26004
MRPS18B	-1.72549	3.80862	-14.6249	7.86e-05	0.00380718	2.07819
CTSW	-1.72523	4.74022	-4.54188	0.00883696	0.0775237	-3.63489
TCERG1	-1.72485	1.04484	-46.7476	5.48e-07	0.000206526	7.50194
EBP	-1.72418	1.39984	-0.852156	0.438978	1	-8.2307
SERPINB1	-1.7239	5.80195	-9.7176	0.000436178	0.0106659	-0.0380438
BNIP1	-1.72244	1.04348	-34.0609	2.13e-06	0.000427122	6.00568
ATF6B	-1.71688	4.13881	-1.23503	0.279987	0.779187	-7.45397
RORA	-1.7167	1.53356	-1.26752	0.26924	0.755271	-7.80861
PHF20	-1.71549	3.14203	-11.2975	0.000232917	0.00734343	0.782296
PTP4A2	-1.71519	5.32675	-11.0693	0.000253658	0.00771262	0.622775
CTTN	-1.71495	1.41023	-0.829281	0.450489	1	-8.25159
MRPL44	-1.71254	2.80006	-10.104	0.000371021	0.00970387	0.13516
TIMM17A	-1.70871	1.97946	-4.31982	0.0106089	0.0886725	-4.21836
MRPL13	-1.70753	1.41691	-1.666	0.166014	0.633914	-7.32525
TNFSF14	-1.70703	2.44797	-1.83239	0.135794	0.54375	-6.87355
FBXO38	-1.70669	1.03775	-4.9653	0.00634441	0.0622972	-3.57486
OAS1	-1.70662	3.35985	-2.56045	0.0583597	0.290276	-5.77737
METTL2A	-1.70641	1.41393	-0.853083	0.438516	1	-8.2302
AKR1C3	-1.70523	1.38861	-3.98356	0.0141698	0.109447	-4.5501
TRIAP1	-1.70254	2.0954	-1.7808	0.144496	0.570276	-7.19346
TNFAIP6	-1.70017	2.94187	-4.04877	0.0133799	0.105503	-4.11576
IL13RA1	-1.69936	4.49237	-9.66224	0.000446625	0.0108039	-0.0345792
AKT3	-1.69921	1.36373	-1.91675	0.122738	0.501837	-7.00618
MRPL3	-1.69877	1.9418	-2.45467	0.0656798	0.314655	-6.33857
LSM1	-1.69652	2.08153	-0.585183	0.587754	1	-8.45518
NAAA	-1.69591	3.48245	-1.62799	0.173848	0.655794	-6.95921
HNRNPH2	-1.6955	3.40646	-2.17006	0.0910089	0.39991	-6.27096
SLC25A5	-1.69543	6.12405	-8.24416	0.000858264	0.0161321	-0.857986
STX17	-1.69512	1.51367	-0.665684	0.539618	1	-8.38856
CTSO	-1.69335	1.91961	-2.80667	0.0446301	0.24506	-5.90117
PTPN1	-1.69327	4.35235	-8.74167	0.000675072	0.0139457	-0.527334
RFC1	-1.6926	1.11242	-3.63957	0.0193758	0.138443	-4.90429
ZNF587B	-1.69236	1.02792	-17.2139	3.94e-05	0.00248636	2.57722
ANKRD28	-1.69203	1.10221	-4.04553	0.0134179	0.105633	-4.47053
APIP	-1.69121	1.02765	-21.1199	1.65e-05	0.00146439	3.62025
FAM118A	-1.69081	1.20391	-1.77285	0.145888	0.574483	-7.18042
RPL7L1	-1.69028	2.91872	-10.1874	0.000358547	0.00956873	0.227768
PLGRKT	-1.68653	1.53035	-0.633861	0.558319	1	-8.41223
ERLEC1	-1.68635	1.02602	-102.359	1.89e-08	3.98e-05	10.5324
GIGYF2	-1.68399	2.16816	-2.27519	0.0805714	0.365156	-6.56512
RPL24	-1.68365	1.02141	-5.26312	0.00508846	0.0536199	-3.30831
BMP2K	-1.68285	1.65588	-0.508084	0.636349	1	-8.49871
TLR8	-1.68102	1.57441	-5.26692	0.00507448	0.0535013	-3.33238
TEF	-1.68073	1.19611	-1.79693	0.141714	0.561618	-7.14941
POP5	-1.67891	2.18728	-0.49903	0.642208	1	-8.51133
DENND3	-1.67615	1.62328	-1.16358	0.305042	0.836121	-7.89744
NUDT3	-1.6757	3.7295	-8.54558	0.000740949	0.0147425	-0.611308
OSTC	-1.67568	1.01879	-6.99771	0.00166678	0.0249534	-1.96133
DDX47	-1.674	3.01539	-12.6888	0.000143071	0.0054567	1.35179
PRDX5	-1.67375	1.80878	-0.406181	0.704011	1	-8.55784
UBE2N	-1.66992	2.3467	-3.12739	0.0319389	0.203617	-5.51678
SMS	-1.66924	3.24521	-5.45404	0.00443972	0.0481529	-2.7593
SELENOS	-1.66875	2.92158	-7.23642	0.00145663	0.0227978	-1.46164
MAT2A	-1.66808	4.70177	-13.5356	0.000108978	0.00468578	1.65251
S100A12	-1.66734	5.78247	-4.07585	0.0130673	0.103537	-4.12461
MSH2	-1.66559	1.01644	-16.9925	4.16e-05	0.00252206	2.51228
GPR171	-1.66553	1.3276	-2.00475	0.110535	0.463323	-6.89151
CCND3	-1.66354	1.01023	-2.89644	0.0405712	0.238094	-5.75501
DHRS9	-1.65804	1.77488	-0.677216	0.532949	1	-8.38798
MED12L	-1.65669	1.01719	-2.6995	0.0500968	0.261532	-5.99646
ZNF330	-1.65497	1.95038	-2.23253	0.0846385	0.378609	-6.61737
USP22	-1.65349	1.09055	-1.3126	0.25497	0.723925	-7.73401
IRF4	-1.65174	2.86029	-6.24471	0.00262093	0.0335814	-2.18942
DNAJB14	-1.65061	1.55502	-5.23887	0.00517878	0.0543385	-3.35565
CLNS1A	-1.6495	1.49835	-0.636264	0.556892	1	-8.40849
GIMAP8	-1.64935	4.36207	-10.6935	0.000293008	0.00837738	0.477425
PTPMT1	-1.64659	2.08808	-0.594773	0.581877	1	-8.44668
HERPUD2	-1.64268	1.00501	-12.9034	0.000133319	0.00525833	1.10607
MS4A3	-1.64244	1.35891	-1.31125	0.255388	0.724464	-7.74965
CLEC4E	-1.64102	3.80245	-4.74388	0.00752436	0.0698217	-3.40297
TMEM14A	-1.63819	1.21353	-1.44754	0.216474	0.662332	-7.58142
PES1	-1.63586	1.00232	-8.51489	0.000751959	0.01484	-0.99398
TNFSF13B	-1.63575	3.20551	-3.29469	0.0270034	0.178084	-4.89778
AC004922.1	-1.63324	0.991226	-2.15305	0.0928328	0.405836	-6.68142
MT-CO3	-1.62962	6.89415	-6.57927	0.00213186	0.0292766	-1.95474
BLOC1S5	-1.62764	1.6844	-6.39328	0.00238856	0.0316456	-2.42698
PAPSS1	-1.62763	3.60995	-4.42911	0.00968858	0.0828532	-3.69544
ATP6V1B2	-1.62594	6.89594	-14.1717	8.98e-05	0.00415861	1.86191
PSMB1	-1.62254	4.4134	-18.8189	2.69e-05	0.00200744	3.31457
PPP2CA	-1.62207	3.69671	-16.0832	5.25e-05	0.00290663	2.55715
NUMA1	-1.62109	3.55203	-1.6328	0.172837	0.652857	-6.95515
RTCB	-1.61934	3.63956	-12.1558	0.000171353	0.00601156	1.15272
SAT1	-1.61823	3.59639	-2.06207	0.103293	0.440073	-6.41446
PSME1	-1.6142	5.4003	-11.3004	0.000232662	0.00734343	0.723778
LARS	-1.61074	2.52343	-2.93917	0.0387892	0.234793	-5.73759
ZNF652	-1.60956	3.11108	-4.58321	0.00854742	0.0757619	-3.54809
HIKESHI	-1.60912	1.57748	-0.517979	0.629981	1	-8.48888
CALR	-1.60533	0.983377	-6.25492	0.00260411	0.0334532	-2.49658
NSUN2	-1.60422	0.984821	-12.4754	0.000153648	0.00568871	0.936487
CD101	-1.60415	1.36781	-2.47135	0.0644597	0.310723	-6.29861
ADPRM	-1.60282	1.2323	-1.20727	0.289486	0.800294	-7.85979
IRF2	-1.60154	5.19545	-6.85154	0.00181374	0.026448	-1.75075
SEC61G	-1.60076	2.92241	-1.8536	0.13238	0.533047	-6.74232
OAS3	-1.60047	5.46004	-2.9757	0.0373367	0.229106	-5.34681
TOMM70	-1.60027	2.08729	-2.08244	0.100844	0.432109	-6.81213
DNAJC16	-1.59988	0.980405	-2.9217	0.0395068	0.235649	-5.72065
TM9SF2	-1.59931	5.11114	-13.8029	0.000100346	0.00451031	1.73862
TMPO	-1.59907	1.07089	-2.93916	0.0387895	0.234793	-5.70548
UTP18	-1.59906	2.55824	-12.456	0.000154657	0.00568871	1.02149
AL031281.2	-1.59657	2.50322	-0.282771	0.790443	1	-8.61653
RBM10	-1.59532	0.98006	-51.0505	3.75e-07	0.000171197	7.89948
VAMP3	-1.5951	4.71424	-9.89583	0.000404513	0.0101734	0.0745166
SNAP47	-1.59338	1.13652	-1.68821	0.161607	0.621798	-7.28027
KIR3DL2	-1.59307	2.30711	-2.14249	0.0939859	0.409679	-6.64382
GNAI2	-1.59194	7.85914	-5.08984	0.00577841	0.0586258	-3.14327
TUBB1	-1.59079	7.71285	-4.22065	0.0115355	0.0939386	-3.96869
DFFA	-1.58929	1.92045	-0.73362	0.501167	1	-8.33621
ARHGAP15	-1.58644	3.84289	-7.45135	0.00129443	0.0212408	-1.29231
EAF2	-1.58538	1.95079	-2.36406	0.0727745	0.33889	-6.45286
ACBD3	-1.58341	2.31345	-8.34303	0.000817435	0.0156966	-1.12697
KCTD20	-1.58329	4.32623	-10.1733	0.000360618	0.00959281	0.226995
SF3A3	-1.58291	2.88714	-12.023	0.000179438	0.00621609	1.06756
SLC25A12	-1.5821	1.90435	-3.86042	0.0158174	0.119676	-4.68871
WBP11	-1.57915	2.63002	-11.3533	0.000228162	0.00726347	0.637819
GBP2	-1.57822	5.57592	-5.87508	0.00332916	0.0396071	-2.49022
LRRC42	-1.57818	0.969068	-5.96658	0.00313422	0.0379312	-2.71831
STXBP3	-1.57654	2.79185	-6.06631	0.00293725	0.0360859	-2.34545
RPS13	-1.57289	7.77615	-6.44337	0.0023159	0.0309659	-2.04581
MYBL1	-1.57087	0.966934	-5.13404	0.00559222	0.0571798	-3.4146
PLBD1	-1.57017	5.29201	-5.80856	0.00348014	0.0408101	-2.5385
ANAPC16	-1.56997	3.61447	-4.79399	0.00723579	0.0681365	-3.34936
MTMR12	-1.56934	2.83107	-3.39599	0.024447	0.165001	-4.95658
PAPOLA	-1.56909	0.967398	-28.3068	4.71e-06	0.000695581	5.10095
CDKN2AIPNL	-1.56868	1.67815	-2.61068	0.0552087	0.279559	-6.13622
ABCF2	-1.5677	2.48256	-0.798519	0.46634	1	-8.29062
PSMG2	-1.5674	3.5256	-7.6331	0.00117416	0.019916	-1.16102
DYRK2	-1.56669	1.8315	-1.65482	0.16828	0.639953	-7.3514
ELOVL7	-1.56351	2.00211	-1.21554	0.286627	0.794627	-7.743
SMU1	-1.56326	2.97697	-20.6567	1.81e-05	0.00155348	3.79154
NAPB	-1.56307	1.06507	-2.86686	0.0418601	0.240548	-5.79139
DOK1	-1.55768	0.960129	-8.83058	0.000647567	0.0137064	-0.806984
GON7	-1.55688	1.153	-1.49827	0.203528	0.662332	-7.51431
ERI1	-1.55688	0.961292	-98.2575	2.25e-08	3.98e-05	10.3978
MANF	-1.55668	2.58354	-4.96709	0.00633579	0.0622972	-3.54307
EFCAB14	-1.55528	4.30714	-37.7551	1.37e-06	0.000341049	6.60988
ZYG11B	-1.55525	1.95029	-1.89756	0.125586	0.511035	-7.04552
NMI	-1.55448	3.66329	-7.79526	0.00107817	0.0186767	-1.06419
ATP6AP2	-1.55401	1.67342	-0.404231	0.705341	1	-8.55268
BEX2	-1.554	0.95993	-53.0212	3.19e-07	0.000169237	8.06646
YY1	-1.55359	3.84949	-9.85959	0.000410718	0.01029	0.0914733
ZNF22	-1.55348	1.80283	-2.62785	0.0541759	0.276175	-6.11871
EIF2B1	-1.55312	2.88233	-6.99026	0.00167391	0.0250221	-1.62443
MRPS6	-1.54927	3.6455	-6.4373	0.00232456	0.0310606	-1.98972
DYNLT3	-1.54894	1.35048	-1.38006	0.234961	0.682406	-7.6665
GEMIN5	-1.54793	2.07843	-2.08676	0.100332	0.430384	-6.80349
IL2RB	-1.5462	4.95573	-8.17997	0.000886105	0.0163888	-0.880593
MED10	-1.54127	2.63419	-5.17118	0.00544135	0.0561045	-3.14095
BCL10	-1.54127	1.63401	-0.921939	0.405304	1	-8.17212
SAP18	-1.54063	1.64421	-0.422943	0.692631	1	-8.54231
MRPL30	-1.54012	2.48144	-13.675	0.000104366	0.00456562	1.41937
LSM14A	-1.53763	2.82993	-1.55795	0.189286	0.662332	-7.09198
CWC15	-1.53627	1.28234	-1.5374	0.194073	0.662332	-7.47346
ACTL6A	-1.53595	1.75998	-3.06512	0.0340378	0.213056	-5.58581
ALDH9A1	-1.53526	4.08022	-9.25895	0.00053274	0.012108	-0.233509
AKAP7	-1.53241	1.06565	-2.40264	0.0696547	0.327472	-6.36628
ATF7IP	-1.5314	1.07451	-2.18849	0.0890764	0.393266	-6.63869
HVCN1	-1.53081	0.949889	-6.68566	0.00200007	0.0282223	-2.17306
PPIP5K2	-1.53064	0.948384	-24.0955	9.38e-06	0.00105923	4.29597
RAMAC	-1.53054	2.46592	-1.93315	0.12036	0.494481	-7.00033
FUBP3	-1.52758	1.99318	-2.26787	0.0812533	0.367229	-6.57031
GBA2	-1.52478	0.950849	-2.85483	0.0423977	0.240997	-5.79754
SAMM50	-1.52344	3.13909	-10.9045	0.000270056	0.00802459	0.610446
NOB1	-1.52333	3.07699	-3.90966	0.0151327	0.115432	-4.22525
CAT	-1.52311	5.75654	-3.54662	0.0211502	0.147893	-4.69259
TGS1	-1.52307	1.78919	-6.38605	0.00239928	0.0317137	-2.43414
WASF3	-1.52177	1.04659	-2.64283	0.0532925	0.27281	-6.06392
NCKIPSD	-1.51785	1.65542	-0.415704	0.697534	1	-8.53648
CMTR2	-1.51678	1.25096	-0.914651	0.408719	1	-8.16083
ZNHIT6	-1.5166	0.940821	-34.3168	2.06e-06	0.000417893	6.04973
LAX1	-1.51653	2.3917	-12.1615	0.000171015	0.00601156	0.786449
MRPL50	-1.51604	1.10829	-1.67346	0.16452	0.629559	-7.29448
USP18	-1.51503	1.6337	-1.72778	0.154049	0.6003	-7.25283
DHX15	-1.51496	3.78081	-22.2155	1.33e-05	0.00134425	4.15132
IFNG	-1.51482	0.94084	-18.8106	2.7e-05	0.00200744	3.04024
APC	-1.51452	0.939602	-47.3554	5.18e-07	0.000206526	7.56404
SFPQ	-1.51126	4.22825	-18.7056	2.76e-05	0.00202248	3.28851
GALNT1	-1.51107	2.1363	-6.12423	0.00282972	0.0352227	-2.63599
RAE1	-1.51091	1.95595	-0.590008	0.584793	1	-8.44426
C19orf66	-1.50951	1.6443	-1.43945	0.218613	0.662332	-7.60801
FAM69A	-1.50854	0.936244	-13.5795	0.0001075	0.00467149	1.37546
ZNHIT3	-1.50688	1.58896	-2.43131	0.067432	0.32046	-6.35665
MCM6	-1.50617	2.19419	-6.57787	0.00213367	0.0292766	-2.29745
SNRPN	-1.50587	2.60087	-1.47488	0.209399	0.662332	-7.43231
WDR75	-1.50376	1.28487	-1.38085	0.234736	0.681853	-7.66092
SNRPG	-1.50323	2.5079	-0.592054	0.58354	1	-8.45766
GTF3C6	-1.50321	2.10857	-1.26298	0.270719	0.758445	-7.82389
RPL34	-1.49918	1.11309	-1.51009	0.200624	0.662332	-7.49575
TRIM44	-1.49844	2.18555	-4.58403	0.00854175	0.0757619	-3.9641
CCNY	-1.4978	4.99542	-11.0147	0.000258949	0.00778909	0.601954
SETDB2	-1.49695	0.93043	-8.96343	0.000608976	0.013168	-0.728453
GPR34	-1.49668	1.09308	-1.69915	0.159479	0.615784	-7.26086
SMIM11A	-1.49489	0.929192	-18.1249	3.16e-05	0.00216371	2.85214
P2RY13	-1.49431	5.23227	-5.70974	0.00371998	0.0428552	-2.61878
SRSF6	-1.49365	4.07425	-6.95521	0.00170796	0.0252988	-1.64042
P2RY8	-1.49091	5.14936	-8.10072	0.000922018	0.0167688	-0.934667
DEGS1	-1.49082	4.54156	-11.6655	0.000203661	0.00679171	0.904637
PLEKHG3	-1.48742	1.99586	-1.0539	0.347484	0.929241	-7.95274
ENTPD4	-1.48725	1.36293	-0.636763	0.556596	1	-8.39807
PLD3	-1.48607	1.96392	-1.21699	0.286128	0.793355	-7.83558
MSL1	-1.48477	4.85696	-5.60923	0.00398477	0.0447773	-2.69122
BAZ1B	-1.48418	2.98545	-10.3342	0.000337842	0.00928097	0.331345
RPS14	-1.48381	9.76181	-4.34303	0.010405	0.0874147	-3.81525
MICU2	-1.48374	2.2201	-4.74948	0.00749144	0.0696138	-3.80886
SKAP1	-1.48269	1.33886	-0.669743	0.537265	1	-8.3726
ITPR1	-1.48196	1.05479	-1.68038	0.163146	0.626127	-7.28164
STK39	-1.48052	2.06988	-2.28073	0.0800587	0.363503	-6.55679
CAVIN2	-1.4793	5.9928	-3.4034	0.0242715	0.163967	-4.85541
GOLPH3	-1.47883	4.57668	-11.0473	0.000255781	0.0077293	0.629174
GPR174	-1.47796	2.24155	-10.1321	0.000366758	0.00967787	-0.160765
BRPF1	-1.47787	0.9186	-5.19195	0.00535912	0.055554	-3.35701
RNASE6	-1.47708	4.02758	-4.97102	0.00631698	0.0622882	-3.21069
PSMD10	-1.47697	2.41151	-7.01946	0.00164616	0.0247391	-1.88076
AFTPH	-1.47601	1.09033	-1.5239	0.197284	0.662332	-7.47669
KIAA1143	-1.47473	1.99128	-2.89358	0.0406939	0.238528	-5.79293
SESN1	-1.47172	2.12092	-1.45191	0.215329	0.662332	-7.60404
HNRNPA1	-1.47072	3.04229	-0.797252	0.467002	1	-7.87245
SLC25A32	-1.47038	2.12551	-5.07917	0.00582443	0.0590622	-3.50456
EXOC2	-1.47029	2.62086	-26.1026	6.66e-06	0.000884401	4.83697
RPP30	-1.46952	0.917471	-155.756	3.1e-09	1.01e-05	11.5215
BST2	-1.46877	6.00176	-5.65254	0.00386797	0.0439159	-2.67544
TXNDC12	-1.46809	3.59092	-12.2564	0.000165521	0.00594974	1.19304
COG5	-1.46776	0.915252	-11.1069	0.000250089	0.00763957	0.354336
MTMR2	-1.4674	0.915065	-11.427	0.00022206	0.00716182	0.498642
MT-ATP6	-1.46387	4.22035	-4.41532	0.00979934	0.08365	-3.74318
EIF2S1	-1.46268	1.90185	-7.12993	0.00154614	0.0237446	-1.9016
PPP2R5E	-1.46089	0.909783	-2.93081	0.0391306	0.235074	-5.70009
MRPL32	-1.46076	1.42251	-0.863579	0.433317	1	-8.21552
CD3E	-1.46071	6.25594	-4.27816	0.0109869	0.0907321	-3.92314
GRPEL1	-1.45856	2.18205	-3.01537	0.0358294	0.221448	-5.64859
NECAP2	-1.45775	2.94005	-1.51128	0.200335	0.662332	-7.11496
EEF1G	-1.45628	8.26582	-7.58428	0.00120507	0.0202179	-1.25165
CHMP1B	-1.45608	4.52971	-16.1836	5.12e-05	0.00285982	2.55336
OASL	-1.45604	0.905811	-2.78909	0.0454784	0.247242	-5.87154
TDRD7	-1.45591	2.53246	-7.66835	0.00115244	0.0196324	-1.50946
KIR2DL3	-1.45463	1.67747	-0.664145	0.540513	1	-8.38226
TBC1D1	-1.45248	1.53142	-0.431953	0.686553	1	-8.53132
DNAJA2	-1.45152	3.50937	-8.53859	0.00074344	0.014759	-0.611145
SETX	-1.45141	3.65762	-4.9166	0.00658367	0.0636714	-3.2416
ADSS	-1.4505	2.88291	-11.3223	0.000230785	0.00731553	0.775284
SNW1	-1.44979	2.68376	-2.89871	0.0404741	0.237879	-5.50913
CD180	-1.44517	2.38201	-2.71173	0.0494358	0.2597	-6.01542
EIF3I	-1.44509	4.83877	-29.3008	4.06e-06	0.000657356	5.45312
RAB12	-1.44495	0.9076	-6.18803	0.00271674	0.0341846	-2.53755
MED21	-1.44376	2.30995	-6.04728	0.00297365	0.0364142	-2.69107
UBLCP1	-1.44303	2.07188	-2.95475	0.0381618	0.232677	-5.71912
LY96	-1.44279	1.26424	-0.74768	0.493462	1	-8.30664
HEATR1	-1.44209	2.07018	-8.06568	0.000938461	0.0169579	-1.29831
CMTM6	-1.44117	5.9064	-5.21902	0.00525419	0.054852	-3.04277
TET2	-1.4406	1.685	-1.29158	0.261533	0.738609	-7.76716
POLR2D	-1.44041	2.28525	-6.13107	0.00281734	0.0350908	-2.62527
OSBP	-1.4382	3.22264	-13.7596	0.000101687	0.00452357	1.78254
SMARCC1	-1.43771	3.60787	-19.1406	2.51e-05	0.00192626	3.42349
GMEB1	-1.43514	1.66217	-0.35723	0.737762	1	-8.57161
THUMPD1	-1.43413	1.7914	-4.37773	0.0101089	0.0856228	-4.15683
TRMT10C	-1.43359	1.33915	-1.0048	0.368115	0.973297	-8.07546
XPR1	-1.42852	0.897507	-9.83582	0.00041485	0.0103193	-0.257859
RASGRP1	-1.42751	2.83156	-7.60306	0.00119307	0.0201152	-1.21438
CPQ	-1.42743	4.01982	-7.96842	0.000986013	0.0175906	-0.976648
CRYZL1	-1.427	0.896009	-94.6465	2.64e-08	3.99e-05	10.2707
RBMXL1	-1.42665	1.14387	-1.78213	0.144264	0.569919	-7.15738
IL18	-1.42573	1.26428	-0.720356	0.508515	1	-8.32804
MMD	-1.42475	4.96733	-2.96309	0.0378307	0.231558	-5.354
NF1	-1.42472	1.06211	-1.39619	0.230406	0.67436	-7.62721
DCAF16	-1.42466	2.14776	-6.3062	0.00252158	0.0326923	-2.49875
CEBPG	-1.42432	1.84416	-3.11598	0.0323122	0.205385	-5.52118
YWHAG	-1.42412	4.41292	-8.98304	0.000603521	0.0131132	-0.401088
RARRES3	-1.42281	5.32608	-8.4229	0.000786175	0.0153172	-0.747018
UBE2G2	-1.42219	3.10244	-12.9908	0.000129583	0.00516282	1.49105
EMC7	-1.42202	4.06998	-12.8609	0.000135183	0.00529581	1.41285
PGAM1	-1.42145	6.7681	-13.4207	0.000112968	0.00478216	1.58521
SPTLC2	-1.42084	3.7919	-12.5299	0.000150858	0.00563338	1.29404
BCL11B	-1.41867	3.43778	-2.9354	0.0389428	0.235074	-5.32164
ICMT	-1.41781	2.67031	-8.80545	0.0006552	0.0138172	-0.547545
SNRNP200	-1.41748	4.98325	-7.36243	0.00135872	0.0219655	-1.40008
C1orf43	-1.41698	3.38406	-6.56328	0.00215257	0.0294344	-1.88988
RASSF2	-1.41622	6.93207	-6.61342	0.00208844	0.0289604	-1.93068
MBTD1	-1.41599	0.994897	-2.43335	0.0672771	0.319964	-6.31896
SRSF7	-1.41587	1.16191	-0.964391	0.385876	1	-8.10456
LMAN1	-1.41581	1.90473	-2.90288	0.0402968	0.237409	-5.77722
CCDC126	-1.41546	1.37636	-0.545105	0.61272	1	-8.45861
C3AR1	-1.41533	3.94882	-2.41383	0.0687777	0.324978	-5.99027
UBE2J1	-1.4146	4.13309	-7.96076	0.000989882	0.0176398	-0.987084
GIMAP1	-1.41419	3.15046	-14.5819	7.96e-05	0.00382368	2.07363
GFI1	-1.41401	1.11764	-1.67177	0.164858	0.630477	-7.29442
TMOD3	-1.41167	3.16745	-7.67916	0.00114587	0.0195947	-1.1279
TRIM38	-1.4113	3.3089	-14.3043	8.63e-05	0.00403619	1.97722
RPS7	-1.40951	2.89025	-3.35069	0.0255537	0.170549	-4.8514
USP25	-1.40903	0.886761	-36.919	1.51e-06	0.00036129	6.40592
FUT8	-1.40748	1.07943	-1.34097	0.246361	0.70581	-7.69227
SMN1	-1.40713	0.959415	-3.26272	0.0278739	0.182509	-5.30999
LEMD3	-1.40687	2.73613	-6.0135	0.00303962	0.0370603	-2.383
RNF130	-1.40662	5.63661	-6.88385	0.00177994	0.0260325	-1.73873
PTAFR	-1.40518	6.50776	-10.2656	0.000347334	0.00944923	0.232908
CDC42SE1	-1.40395	7.48683	-11.2467	0.000237342	0.00738158	0.699735
NIPSNAP1	-1.40346	2.57319	-4.95023	0.00641733	0.0625554	-3.40727
GNB1	-1.40158	6.77868	-28.3154	4.7e-06	0.000695581	5.28328
DPY19L3	-1.39923	0.8837	-10.7047	0.000291726	0.00837738	0.171659
AQP9	-1.39889	7.06058	-3.42096	0.0238612	0.162061	-4.83168
OCIAD2	-1.39824	0.879557	-7.16149	0.00151894	0.0234367	-1.83031
SPTSSA	-1.3979	1.89951	-17.1117	4.04e-05	0.00249105	2.52108
RTCA	-1.39732	1.82973	-0.503912	0.639044	1	-8.498
SLAMF7	-1.39682	0.886893	-2.80279	0.0448155	0.245404	-5.85207
CREBL2	-1.3961	2.99679	-8.05148	0.000945228	0.017038	-0.903421
CPVL	-1.39375	5.18765	-4.00958	0.0138482	0.107896	-4.18731
MRTO4	-1.39337	1.86939	-2.92397	0.0394124	0.235504	-5.75261
TRMU	-1.39	0.877415	-41.7363	8.91e-07	0.000262929	6.98615
CXCL5	-1.38982	3.81253	-3.29484	0.0269994	0.178084	-4.91773
MTAP	-1.38979	0.87809	-30.1991	3.57e-06	0.000604436	5.42984
SNAP29	-1.38882	3.03117	-10.8244	0.000278503	0.00812281	0.571179
TNRC6A	-1.38809	1.42287	-0.795645	0.467842	1	-8.2735
CSNK1G3	-1.38747	2.35559	-5.18297	0.00539451	0.0557385	-3.40371
PIK3R1	-1.38687	2.76816	-4.95242	0.00640664	0.0624822	-3.25049
APOBEC3C	-1.38345	5.4697	-35.1428	1.86e-06	0.000402164	6.28583
RNF7	-1.38266	1.18632	-0.814319	0.458145	1	-8.24379
ATP2C1	-1.38258	0.874484	-14.8249	7.42e-05	0.00366265	1.83191
GRK3	-1.38236	2.92537	-9.08579	0.000575892	0.0127527	-0.312022
TRAF5	-1.38198	1.85872	-0.510302	0.634918	1	-8.49227
TBC1D15	-1.38195	0.875932	-5.32586	0.00486336	0.0516079	-3.23443
UFC1	-1.3817	2.71874	-6.63568	0.00206071	0.0286864	-1.91683
TBX21	-1.38153	4.57195	-4.04587	0.0134138	0.105633	-4.13127
CAND1	-1.38143	1.88341	-2.42872	0.0676293	0.321251	-6.36263
SNRPF	-1.38026	1.63896	-0.65527	0.545691	1	-8.39489
IARS2	-1.37985	3.1447	-11.4908	0.000216947	0.00711396	0.876251
CRYZ	-1.37856	0.872548	-19.5332	2.3e-05	0.00182808	3.24058
PDRG1	-1.37775	1.80838	-1.34294	0.245776	0.705035	-7.72146
WDR44	-1.37684	1.03872	-1.33151	0.249201	0.711971	-7.69987
PDF	-1.37322	2.0215	-1.31118	0.255407	0.724464	-7.62144
TREM1	-1.37252	5.69753	-3.26404	0.0278372	0.182509	-5.01395
VPS11	-1.37195	3.17875	-4.92652	0.0065341	0.0634104	-3.22022
ZNF281	-1.37063	0.867398	-2.77799	0.0460233	0.248867	-5.87955
CAPN10	-1.37055	0.863465	-2.8343	0.0433332	0.242322	-5.81023
EXOC7	-1.36781	3.85353	-1.20171	0.291427	0.805319	-7.48611
SHOC2	-1.36604	0.864553	-2.85545	0.0423699	0.240975	-5.78468
EML4	-1.36598	2.83733	-18.8232	2.69e-05	0.00200744	3.32617
CLEC4D	-1.36555	1.97063	-0.890676	0.420122	1	-8.18407
LRRC59	-1.36452	3.87165	-20.0848	2.04e-05	0.00167781	3.65082
TMEM30A	-1.36409	0.866876	-7.53359	0.00123823	0.0206113	-1.58088
UBE2K	-1.36355	2.57316	-11.5094	0.000215484	0.00708968	0.709463
SFI1	-1.36239	1.60248	-1.33085	0.249401	0.712232	-7.70819
HSDL2	-1.36175	2.45959	-9.17545	0.000553036	0.0124146	-0.51537
SPECC1L	-1.36068	0.862679	-45.3953	6.21e-07	0.000216955	7.37468
CSNK2A2	-1.35881	2.75567	-6.90751	0.00175568	0.0257736	-1.68769
PRPS2	-1.35727	0.857857	-2.93515	0.038953	0.235074	-5.68735
CD1C	-1.3571	0.86034	-16.584	4.61e-05	0.00269626	2.40696
RBP7	-1.35684	2.72641	-2.94296	0.0386354	0.234729	-5.39719
MYCBP	-1.35677	2.16624	-4.77623	0.0073365	0.0686207	-3.78126
PFN1	-1.35672	8.15361	-6.08986	0.00289294	0.0357154	-2.30968
PTTG1IP	-1.35639	0.860366	-4.97347	0.00630529	0.0622041	-3.54365
LY75	-1.35612	3.4352	-18.8192	2.69e-05	0.00200744	3.34374
DPP4	-1.35009	1.4858	-1.8587	0.131572	0.53047	-7.0775
VPS33A	-1.34849	2.79125	-6.18681	0.00271885	0.0341893	-2.20339
SPTLC1	-1.34671	2.90215	-11.1668	0.000244525	0.00752815	0.718412
TLR7	-1.34473	2.26138	-3.18736	0.030058	0.194086	-5.44617
ABCB8	-1.34435	1.03576	-2.3949	0.0702685	0.329958	-6.36772
NCR1	-1.34405	0.854525	-50.9518	3.78e-07	0.000171197	7.89315
ZMYM2	-1.34398	0.850877	-2.91169	0.0399247	0.236825	-5.7146
MTDH	-1.34276	3.1665	-41.5292	9.1e-07	0.000262929	7.01279
RAP1GDS1	-1.34251	1.69236	-0.619052	0.567169	1	-8.41579
FRG1	-1.34234	0.853108	-21.5709	1.51e-05	0.00142222	3.74715
LY86	-1.342	3.8858	-4.65214	0.00808935	0.0731206	-3.50218
TMEM126B	-1.34101	0.851159	-2.82734	0.043656	0.242935	-5.81692
VMA21	-1.34048	2.48996	-11.42	0.000222636	0.00716182	0.576742
FH	-1.33926	2.58327	-4.57471	0.008606	0.0760752	-3.73186
HNRNPUL2	-1.33916	3.94193	-11.7419	0.000198162	0.00667632	0.958349
ATIC	-1.33841	2.8136	-4.68728	0.00786716	0.0718395	-3.47753
NFATC3	-1.3383	1.60832	-0.398569	0.709209	1	-8.54871
LARS2	-1.33785	0.936071	-2.60729	0.0554151	0.28015	-6.09409
ASAP1	-1.33674	1.43513	-0.426184	0.690441	1	-8.52704
TP53RK	-1.33646	2.79123	-10.1613	0.000362397	0.0096192	0.224946
HMGN1	-1.33509	3.91589	-6.97424	0.00168937	0.0251306	-1.62414
CCDC6	-1.33438	2.80986	-13.606	0.000106619	0.0046435	1.69759
NR1D2	-1.3318	2.11252	-2.48668	0.0633609	0.307445	-6.29521
VDAC1	-1.33095	1.38817	-1.47204	0.210123	0.662332	-7.55297
EIF2AK3	-1.32983	2.1019	-1.10037	0.328898	0.888614	-7.99866
NUB1	-1.3296	2.86513	-2.62104	0.0545826	0.277538	-5.72164
IDI1	-1.32896	0.981016	-1.52085	0.198017	0.662332	-7.4684
CEBPZ	-1.32833	1.11302	-1.72191	0.155146	0.603681	-7.2282
MRFAP1L1	-1.32828	2.55859	-7.68468	0.00114254	0.0195827	-1.38581
YWHAH	-1.32817	5.8267	-4.14618	0.0122949	0.0988523	-4.05659
UTP3	-1.32765	1.69653	-1.57002	0.18653	0.662332	-7.44798
CPPED1	-1.32682	5.23537	-10.2178	0.000354137	0.0095066	0.216281
ERVK3-1	-1.32673	2.16281	-3.72202	0.0179467	0.131093	-4.83804
CD99L2	-1.32582	2.69474	-1.5471	0.191799	0.662332	-7.11814
MAPK1IP1L	-1.32579	3.28218	-13.1527	0.000122994	0.00501213	1.55514
TMEM154	-1.32462	4.60446	-4.33477	0.0104771	0.0877573	-3.84121
USP19	-1.32457	0.834052	-1.47381	0.209671	0.662332	-7.51368
ZNF362	-1.3222	1.07174	-1.00577	0.367698	0.972441	-8.05441
CCR4	-1.32218	3.2124	-4.1038	0.0127536	0.101625	-4.0156
NDUFA8	-1.32041	2.73362	-4.76542	0.00739866	0.069005	-3.43434
TBK1	-1.32025	1.71204	-1.33797	0.247259	0.707865	-7.72682
ZKSCAN3	-1.31994	1.05889	-1.11715	0.322408	0.874567	-7.93835
CXXC1	-1.31931	0.835906	-2.48157	0.0637252	0.308222	-6.24293
ZFP36L2	-1.31906	6.88778	-26.3513	6.4e-06	0.000866809	4.93998
TMEM167A	-1.31875	3.20049	-5.64491	0.00388824	0.0440697	-2.59887
FASTKD2	-1.31873	1.28867	-1.04834	0.349769	0.934461	-8.02514
PLD1	-1.3184	1.00754	-2.89811	0.0405	0.23796	-5.74158
DDX42	-1.31836	1.36138	-0.474217	0.658422	1	-8.4973
ACBD6	-1.3149	0.840139	-1381.12	2.6e-13	3.52e-09	12.6054
GTF2H1	-1.31482	1.22046	-0.640002	0.554677	1	-8.38276
TMEM14C	-1.31352	1.58531	-0.571502	0.596204	1	-8.44932
LAMTOR4	-1.31274	2.9681	-1.3988	0.229676	0.67353	-7.24456
AP000295.1	-1.31059	1.49395	-0.735231	0.500279	1	-8.32539
CCR1	-1.30955	5.25032	-3.68761	0.0185275	0.133941	-4.53294
S100P	-1.30682	4.28173	-1.48272	0.207413	0.662332	-7.18202
AAK1	-1.30652	0.838397	-3.1004	0.0328297	0.207478	-5.48754
NKG7	-1.30627	7.57577	-3.25144	0.0281887	0.184254	-5.02041
MCU	-1.30605	2.24501	-5.4647	0.00440653	0.0478988	-3.16662
CORO1C	-1.30595	5.58733	-8.42108	0.00078687	0.0153172	-0.753527
RPL22L1	-1.30578	1.00339	-1.41922	0.224053	0.664982	-7.59148
STN1	-1.30574	2.82557	-4.71066	0.00772333	0.0712225	-3.44447
ZBTB6	-1.30558	1.32358	-4.25777	0.0111778	0.0920178	-4.25566
TMEM41A	-1.30531	1.98478	-1.63315	0.172761	0.652698	-7.37433
ERO1A	-1.3052	1.12126	-0.840844	0.444641	1	-8.21395
METTL16	-1.3035	2.48205	-36.2792	1.63e-06	0.000380156	6.38012
PAN3	-1.30236	3.39906	-5.63252	0.00392142	0.0443041	-2.61381
ARHGAP10	-1.30118	0.833802	-9.14453	0.000560789	0.0125046	-0.61494
COX5B	-1.30102	5.45143	-4.45784	0.00946265	0.0815915	-3.74246
CUL4B	-1.29967	2.83864	-6.34597	0.00245974	0.0321666	-2.07288
NOP58	-1.2991	1.50457	-2.2755	0.0805426	0.365109	-6.54574
SPTY2D1	-1.29827	2.18409	-31.9957	2.79e-06	0.000521264	5.67928
C1QC	-1.29736	0.83077	-9.70064	0.000439346	0.0106778	-0.318144
RTP4	-1.29677	2.42314	-4.52219	0.00897897	0.0783845	-3.94636
MRPL16	-1.29427	2.83255	-4.07871	0.0130347	0.103337	-4.06827
UTP6	-1.29407	2.16343	-10.1713	0.000360915	0.00959281	-0.135092
SLC35A1	-1.29175	2.30019	-7.33011	0.00138305	0.0221943	-1.75654
CXCL8	-1.29145	2.72396	-0.981409	0.37831	0.994482	-7.94384
UTP14C	-1.2913	1.01016	-1.2978	0.259575	0.734136	-7.73362
PTRH2	-1.29058	0.826769	-12.1042	0.000174442	0.0060968	0.803529
BCOR	-1.29026	0.830961	-3.12132	0.0321368	0.204613	-5.46181
FBXO44	-1.29012	1.0747	-0.955139	0.390043	1	-8.10375
RAB4A	-1.28963	2.60869	-2.88167	0.0412092	0.239545	-5.53119
PTGS2	-1.28958	3.34715	-1.00479	0.368121	0.973297	-7.67356
SENP5	-1.28921	2.78111	-19.3825	2.38e-05	0.00186675	3.46886
IFNAR1	-1.28913	3.99726	-3.9953	0.0140236	0.108778	-4.16146
SASH3	-1.28811	6.49885	-8.37795	0.000803585	0.0154745	-0.780865
ERAP2	-1.28805	2.22802	-1.42812	0.221644	0.662822	-7.60004
CHCHD2	-1.28731	6.69753	-10.2401	0.000350939	0.00949889	0.220884
ARF6	-1.28583	4.923	-13.2469	0.000119349	0.00495615	1.53043
CNPY4	-1.28466	1.80967	-1.86701	0.130266	0.525963	-7.0711
PRIMPOL	-1.28455	0.825908	-12.9683	0.000130533	0.00516711	1.15506
UBXN2A	-1.2834	0.994613	-1.35392	0.242527	0.698491	-7.66712
TIMP1	-1.28257	1.84207	-1.31988	0.252734	0.719866	-7.7478
MT-CO1	-1.28224	10.1368	-3.41451	0.0240109	0.162572	-4.79337
DBR1	-1.28155	2.19456	-4.89629	0.00668669	0.0642563	-3.6713
POP4	-1.2812	0.944126	-1.92463	0.12159	0.497866	-6.95822
KBTBD2	-1.27943	3.63606	-10.2288	0.000352552	0.00950203	0.278612
SIVA1	-1.27625	1.52308	-0.811354	0.459675	1	-8.26222
GPATCH8	-1.2744	2.34896	-11.0557	0.000254964	0.0077233	0.377279
TPPP3	-1.27425	1.68322	-0.319501	0.764267	1	-8.5841
NAGK	-1.27401	2.19799	-1.67345	0.164521	0.629559	-7.22305
TMED7-TICAM2	-1.27393	0.816262	-4.56392	0.00868111	0.0765668	-3.91944
ALDH3A2	-1.27311	1.50489	-0.67195	0.535987	1	-8.37411
CD33	-1.27243	2.87056	-2.28097	0.080037	0.363488	-6.14402
GTF2E2	-1.27231	2.30118	-6.2108	0.00267775	0.0339597	-2.5366
USP36	-1.27221	1.36318	-0.435951	0.683865	1	-8.51658
NDUFB3	-1.2718	3.72913	-10.1267	0.000367564	0.00967787	0.223302
KPNA3	-1.27073	2.56664	-8.78528	0.000661407	0.0138492	-0.575958
MCM3	-1.26985	0.815893	-3.42795	0.0237	0.161301	-5.10574
GNLY	-1.26907	1.75454	-1.11567	0.322976	0.875988	-7.9668
ZNF548	-1.26881	1.13569	-0.731002	0.502611	1	-8.30656
SAP130	-1.26844	0.818138	-7.40715	0.00132591	0.0215415	-1.65684
SLC39A14	-1.26817	1.14632	-1.40041	0.229228	0.672516	-7.62223
ERP44	-1.26498	2.69681	-8.3351	0.000820623	0.0157409	-0.774071
CDC16	-1.26437	0.813813	-4.7639	0.00740743	0.0690212	-3.72965
LIX1L	-1.26391	3.9569	-12.4294	0.000156056	0.00569898	1.24219
DIAPH1	-1.26354	1.26753	-0.51691	0.630668	1	-8.46538
BHLHE40	-1.26347	4.04008	-5.221	0.0052466	0.054845	-2.99409
GLE1	-1.26308	3.64088	-18.6495	2.8e-05	0.00202939	3.29036
TRMT44	-1.26256	1.74698	-0.571414	0.596258	1	-8.44194
CCDC43	-1.26159	1.20444	-0.596474	0.580839	1	-8.4106
EVI2A	-1.25935	1.36159	-0.808525	0.461137	1	-8.25579
IPO7	-1.25757	2.50571	-13.5382	0.000108891	0.00468578	1.54964
MAP3K7	-1.25672	0.814593	-4.37514	0.0101306	0.0857698	-4.10311
IL6R	-1.25671	1.40426	-0.919335	0.406522	1	-8.11855
CUL4A	-1.25573	0.964737	-1.48199	0.207597	0.662332	-7.51168
TRABD2A	-1.25564	1.46219	-1.93017	0.120788	0.495825	-6.98297
MRPL51	-1.25502	1.35223	-0.859907	0.43513	1	-8.20962
ALOX5AP	-1.25401	5.8897	-4.4087	0.00985297	0.0840196	-3.79496
EID2	-1.25361	1.43555	-2.90094	0.0403792	0.237426	-5.76269
CHMP7	-1.25341	4.21075	-7.03788	0.00162896	0.024597	-1.59583
HLA-DMA	-1.25186	2.14582	-1.08463	0.335094	0.902746	-8.01582
RARS2	-1.25145	2.17797	-4.09185	0.0128866	0.102466	-4.45344
TIAL1	-1.24987	2.78312	-9.90025	0.000403765	0.0101676	0.103522
CIR1	-1.24828	2.03119	-2.31916	0.0766041	0.352079	-6.50622
ZBTB33	-1.24804	1.75193	-4.00345	0.0139232	0.108394	-4.53159
ARL5A	-1.24762	2.10054	-4.20683	0.0116721	0.094698	-4.33083
RASA3	-1.24755	5.34813	-9.01298	0.000595304	0.0130151	-0.413991
VHL	-1.24743	4.05858	-20.6731	1.81e-05	0.00155348	3.78451
UBE2Q1	-1.24722	3.54666	-9.0692	0.000580246	0.0128058	-0.318571
TRIM14	-1.24597	3.82183	-5.6725	0.00381555	0.0435726	-2.60184
TNFSF4	-1.24505	2.28397	-3.76766	0.0172092	0.127749	-4.79706
UBQLN2	-1.2448	3.62293	-6.07904	0.00291319	0.0358977	-2.2676
MRI1	-1.24474	1.75578	-0.548148	0.610802	1	-8.45705
HHEX	-1.24462	2.20518	-2.66105	0.0522409	0.26913	-6.05336
SH3BGRL2	-1.24324	4.67702	-2.20625	0.0872567	0.387179	-6.28916
MGAT5	-1.24193	2.25666	-0.53384	0.619853	1	-8.48386
PI4K2B	-1.2408	1.75666	-1.30497	0.257333	0.728738	-7.76471
PIK3IP1	-1.24004	5.19141	-5.74288	0.00363739	0.0421508	-2.59515
MAF	-1.23885	1.08332	-0.794243	0.468577	1	-8.24953
QRSL1	-1.23842	1.41595	-1.3277	0.250354	0.713811	-7.72299
HACD2	-1.23773	2.33679	-17.585	3.6e-05	0.0023308	2.67367
SMAP2	-1.2369	1.91638	-1.62606	0.174256	0.656829	-7.37952
LRRC8C	-1.23614	2.47206	-5.76159	0.00359174	0.0417449	-2.7842
SNRPC	-1.23565	0.797244	-2.93168	0.039095	0.235074	-5.68258
MRPS9	-1.23521	1.41395	-0.54719	0.611405	1	-8.45456
ATXN7L3B	-1.23516	3.76698	-11.3721	0.000226588	0.00723681	0.802852
RAB9A	-1.23447	1.72524	-1.21494	0.286835	0.794866	-7.8595
PRPF4	-1.2339	1.40684	-0.376061	0.72469	1	-8.54705
SUMF2	-1.23309	0.801961	-2.276	0.0804967	0.364985	-6.49793
PRRG4	-1.23092	2.75622	-3.48023	0.0225346	0.155021	-4.71569
LNPEP	-1.23088	3.69768	-4.28821	0.0108943	0.090299	-3.8491
UQCC2	-1.23025	1.69497	-0.515872	0.631334	1	-8.47916
ABRAXAS2	-1.23013	1.72281	-4.46796	0.00938458	0.0810963	-4.06386
PMPCB	-1.22978	2.13996	-1.36143	0.240328	0.694183	-7.71153
SMIM14	-1.22968	2.85325	-8.40151	0.000794404	0.0153851	-0.699188
SART3	-1.22891	1.02216	-1.92733	0.121198	0.496987	-6.95839
ATP6V1E1	-1.22851	0.80123	-1.44802	0.216347	0.662332	-7.53982
NUP153	-1.2264	0.795389	-2.77128	0.0463565	0.250078	-5.87713
IGSF6	-1.22607	1.22961	-0.522694	0.62696	1	-8.45846
SUMO3	-1.22563	4.59029	-9.71684	0.000436319	0.0106659	-0.0204577
ZNF551	-1.22557	1.51249	-2.08342	0.100727	0.431723	-6.78917
ETFRF1	-1.22437	0.792116	-4.25821	0.0111736	0.0920178	-4.21614
RINL	-1.22318	3.186	-17.1037	4.05e-05	0.00249105	2.87216
EDEM1	-1.22146	4.63781	-9.00791	0.000596687	0.0130151	-0.399802
GPR18	-1.21987	0.795654	-4.85466	0.00690388	0.0657643	-3.64271
SLC29A3	-1.21968	0.93473	-1.31493	0.254252	0.723037	-7.7056
LILRA6	-1.21955	0.79259	-19.9735	2.09e-05	0.00169674	3.364
TTC4	-1.21932	2.04051	-3.52764	0.0215355	0.15016	-5.0527
VIRMA	-1.21803	2.41579	-6.21773	0.00266601	0.0339157	-2.54891
FANCL	-1.21744	0.791561	-2.66639	0.0519367	0.268288	-6.0057
DNAJB9	-1.21722	1.88675	-1.8456	0.133657	0.53698	-7.10417
EIF4H	-1.2164	1.28965	-1.33245	0.248918	0.711487	-7.70941
TSR1	-1.21598	1.94606	-3.3283	0.026122	0.173634	-5.27513
SRPRA	-1.21457	1.62454	-0.274248	0.796565	1	-8.59692
PPP1R16B	-1.21407	3.84597	-9.84656	0.000412978	0.010319	0.0762328
SRSF1	-1.21396	3.73851	-11.5415	0.000212983	0.00701914	0.878078
PAPOLG	-1.2131	0.789387	-46.5568	5.57e-07	0.000206526	7.49215
MZB1	-1.21247	2.68966	-1.55409	0.190175	0.662332	-7.11597
PPM1G	-1.21205	3.99444	-7.38592	0.00134137	0.0217206	-1.35245
MMADHC	-1.21127	3.89807	-5.20524	0.0053073	0.0551858	-3.00268
KIF3B	-1.211	2.33751	-10.7004	0.000292218	0.00837738	0.176393
WDR45B	-1.21091	3.45654	-7.18481	0.00149921	0.0232419	-1.46017
TBCD	-1.21088	1.44334	-0.971713	0.382605	1	-8.10795
ATP8B2	-1.20847	4.48784	-8.81575	0.000652059	0.0137718	-0.502231
SFMBT2	-1.20796	1.05444	-0.824153	0.453102	1	-8.22081
BMT2	-1.20766	1.69938	-2.93937	0.0387811	0.234793	-5.72703
AKAP11	-1.20749	1.91439	-6.6518	0.00204091	0.0285218	-2.23363
TOX	-1.20644	1.65773	-1.29043	0.261895	0.739525	-7.77577
RPL36AL	-1.20618	2.36742	-12.7365	0.000140828	0.00539437	1.06221
GM2A	-1.20613	3.50072	-5.45211	0.00444576	0.0481918	-2.77044
NUDT21	-1.20593	2.88823	-5.98625	0.00309413	0.0375386	-2.33393
TCOF1	-1.20507	0.785461	-12.2423	0.000166324	0.00594974	0.867212
ERH	-1.20494	3.31526	-10.5388	0.000311353	0.00871169	0.439386
MAGOH	-1.20493	1.3257	-0.822033	0.454186	1	-8.24018
ACOT2	-1.20474	1.88152	-1.11179	0.32447	0.879431	-7.94499
STK17A	-1.20453	3.9124	-6.32912	0.00248571	0.0323554	-2.09263
PTGER2	-1.20379	1.62943	-0.692761	0.524051	1	-8.34221
CCZ1	-1.20318	2.93119	-1.27395	0.26716	0.750616	-7.38853
CERS5	-1.20307	2.93636	-1.12512	0.319366	0.868524	-7.5508
NUFIP2	-1.20289	2.98371	-5.03976	0.00599841	0.0602234	-3.1211
IGBP1	-1.20118	3.45999	-1.39411	0.230989	0.675562	-7.25095
EIF2S2	-1.19921	2.19115	-4.3415	0.0104184	0.0874896	-4.20013
WASHC5	-1.19908	2.6934	-9.76497	0.000427474	0.0105351	0.01999
SLC25A36	-1.19647	1.31686	-1.29212	0.261361	0.73823	-7.75704
PRXL2C	-1.19624	1.85953	-2.26738	0.0812997	0.367354	-6.5631
DUSP18	-1.19622	1.54293	-1.18916	0.295846	0.815693	-7.88548
ZC3HC1	-1.19496	0.777457	-2.92373	0.0394226	0.235504	-5.68906
ADARB1	-1.19473	0.777781	-6.1128	0.00285055	0.0353698	-2.57661
CWF19L1	-1.19325	2.96717	-8.97092	0.000606885	0.0131427	-0.364584
TRA2A	-1.19289	1.60969	-0.270795	0.799051	1	-8.597
IFI27L2	-1.19223	2.80435	-1.2939	0.260799	0.736961	-7.38048
SIPA1L1	-1.19109	2.97864	-3.14216	0.0314632	0.201369	-5.07539
DLD	-1.191	0.776346	-7.55796	0.00122216	0.0204174	-1.55177
Z82206.1	-1.19082	2.32587	-2.1365	0.094646	0.411473	-6.73356
FUNDC1	-1.19062	1.02664	-0.868361	0.430964	1	-8.17871
CEP85	-1.19005	0.853676	-2.06194	0.103308	0.440073	-6.77278
SMYD2	-1.18993	2.46225	-1.78034	0.144576	0.570348	-7.1907
ERCC6L2	-1.18852	1.04593	-0.806889	0.461985	1	-8.23467
FCGR1A	-1.18702	3.58613	-1.9268	0.121275	0.49699	-6.59732
PSTPIP2	-1.18649	3.67191	-12.4851	0.000153149	0.00568648	1.27569
OGA	-1.18603	4.07217	-8.63854	0.000708785	0.0143673	-0.586603
NRAS	-1.18598	2.77717	-7.65779	0.00115889	0.0197253	-1.16322
LGALS1	-1.1846	7.24915	-4.02105	0.0137091	0.107025	-4.17991
EIF2B3	-1.1844	0.773998	-16.998	4.15e-05	0.00252206	2.54442
RBBP5	-1.184	2.85371	-13.2721	0.000118397	0.00492702	1.59071
PGM2	-1.18357	2.87358	-6.57729	0.00213441	0.0292766	-1.88671
SNRPB	-1.18344	4.78123	-5.78751	0.00352964	0.0412306	-2.54939
NELFCD	-1.18264	3.51507	-6.47179	0.00227587	0.0305555	-1.96674
UTP23	-1.18177	1.08242	-1.39649	0.230321	0.67436	-7.61964
BCCIP	-1.17813	1.39183	-0.595026	0.581723	1	-8.42048
LACTB2	-1.17693	1.09972	-1.03291	0.356179	0.947207	-8.0242
SRSF9	-1.17572	5.32949	-7.77207	0.00109129	0.018869	-1.14689
GAR1	-1.1755	1.77918	-2.30462	0.0778913	0.356365	-6.51311
MACF1	-1.1752	0.760107	-1.47502	0.209364	0.662332	-7.50092
RAB11FIP2	-1.1752	0.7705	-18.5911	2.84e-05	0.00204295	3.00188
UPF3A	-1.17405	1.1101	-0.631156	0.559929	1	-8.37726
ZNF600	-1.1737	1.05209	-1.18396	0.297693	0.81975	-7.86055
CLK2	-1.17341	1.0529	-1.37643	0.235996	0.68428	-7.64087
RYBP	-1.17317	3.21098	-5.17182	0.00543882	0.0561045	-3.00181
TRAPPC2B	-1.17313	0.770317	-13.7807	0.00010103	0.00452035	1.47307
CR2	-1.17172	0.768165	-38.0248	1.33e-06	0.000341049	6.55496
HNRNPAB	-1.1703	0.766541	-9.55202	0.000468353	0.0111238	-0.386322
RAB10	-1.16975	4.94161	-8.55824	0.000736467	0.0147009	-0.663776
CDC5L	-1.16898	1.49277	-1.68717	0.16181	0.622458	-7.28958
TRA2B	-1.16793	0.76659	-8.60887	0.00071886	0.0144968	-0.906482
UTP11	-1.16789	1.70485	-3.69721	0.0183634	0.133267	-4.8544
ZBTB10	-1.16736	0.766812	-32.7898	2.51e-06	0.000482867	5.84333
CPA3	-1.16732	0.90939	-1.44954	0.215949	0.662332	-7.5434
TSR2	-1.16689	2.76682	-4.413	0.00981808	0.0837735	-3.73051
PFDN4	-1.16621	0.765929	-22.976	1.15e-05	0.00121432	4.0769
HPF1	-1.16513	1.18604	-0.509398	0.635501	1	-8.46157
FCHSD2	-1.1646	1.63053	-0.683125	0.529554	1	-8.3189
UQCR10	-1.16441	1.12537	-3.61417	0.0198426	0.141009	-4.91613
WAPL	-1.16393	0.754522	-1.47512	0.209337	0.662332	-7.49992
CD48	-1.16349	2.92899	-1.49049	0.205463	0.662332	-7.13081
TSG101	-1.16184	3.93716	-4.28092	0.0109614	0.0906544	-3.87049
RNASEH1	-1.16068	2.10576	-6.35196	0.00245059	0.0321325	-2.45502
LAPTM4A	-1.16061	5.46014	-6.50249	0.00223356	0.0301316	-2.01354
RPL8	-1.15925	4.55115	-1.77321	0.145825	0.574352	-6.83804
CTDSPL2	-1.15869	1.74261	-17.07	4.08e-05	0.00249638	2.51638
HEATR6	-1.1571	2.06117	-1.36068	0.240548	0.69442	-7.70363
SP4	-1.15708	1.75582	-4.22934	0.0114505	0.0934437	-4.29766
THAP1	-1.15655	0.966616	-1.01462	0.363906	0.96371	-8.03254
ACTR3B	-1.15528	1.60991	-0.255905	0.8098	1	-8.60091
CLEC10A	-1.15527	0.963531	-1.02013	0.361564	0.958543	-8.02668
DOCK8	-1.15472	0.931642	-1.10003	0.329031	0.888764	-7.94141
BOLA2-SMG1P6	-1.15431	1.80824	-4.98429	0.00625395	0.0618654	-3.57657
DHX57	-1.15419	1.9237	-3.72912	0.0178297	0.130578	-4.82728
RPN2	-1.15414	1.13398	-0.563285	0.601315	1	-8.42421
CRIPT	-1.1538	2.17269	-1.33632	0.247755	0.709078	-7.73423
IFI6	-1.1538	6.58236	-2.28894	0.0793072	0.360925	-6.2056
TPMT	-1.15367	1.46797	-1.30601	0.25701	0.72814	-7.74856
FASTKD5	-1.15353	2.96264	-14.3177	8.6e-05	0.00402981	1.97982
FAM217B	-1.15352	1.39968	-0.644501	0.552018	1	-8.38554
SYNCRIP	-1.15068	1.45888	-0.59374	0.582509	1	-8.42429
TRPC4AP	-1.1501	4.29317	-2.31295	0.077151	0.35357	-6.14085
ZNF211	-1.14944	1.22785	-0.449292	0.674936	1	-8.4975
TMX4	-1.14828	4.33524	-4.71972	0.00766847	0.0708485	-3.4638
UQCRH	-1.14794	5.1988	-11.5813	0.000209937	0.00694205	0.844245
AL136454.1	-1.14695	2.49696	-2.9598	0.0379607	0.231924	-5.42162
IL10RA	-1.14662	6.45088	-3.99496	0.0140278	0.108778	-4.2138
STX18	-1.14653	1.71291	-0.947409	0.393553	1	-8.13543
BRIX1	-1.14309	1.03724	-1.46578	0.211727	0.662332	-7.53239
ELP2	-1.14262	1.87091	-0.461332	0.666931	1	-8.52562
RPL15	-1.14198	4.19539	-0.834778	0.447702	1	-7.87743
YME1L1	-1.14189	0.751816	-5.67554	0.00380764	0.0435388	-2.9216
USP24	-1.13968	3.32431	-7.03762	0.0016292	0.024597	-1.55698
UBE2Q2	-1.1395	2.10602	-1.70603	0.158156	0.612295	-7.28477
PDK3	-1.1391	3.52564	-2.25571	0.0824015	0.370967	-6.17609
ABHD10	-1.13716	1.92933	-5.15728	0.00549727	0.0565283	-3.42925
PIK3R4	-1.13705	3.03814	-10.5134	0.000314502	0.0087748	0.430478
MTF1	-1.13687	2.97463	-24.1986	9.21e-06	0.00104607	4.57429
NFKB1	-1.13638	3.54901	-1.8518	0.132665	0.533977	-6.69144
GTF3C4	-1.13613	1.89026	-2.69766	0.0501967	0.261753	-6.02299
H3F3B	-1.13606	7.27267	-5.52319	0.00422963	0.0464125	-2.77787
ZNF700	-1.13439	1.40443	-0.615282	0.569437	1	-8.40611
VEGFB	-1.13432	1.94432	-0.347283	0.74471	1	-8.57209
PBDC1	-1.13384	1.57067	-4.63286	0.00821446	0.0740242	-3.89738
MIS18BP1	-1.13175	1.67569	-1.93989	0.119397	0.490919	-6.9772
IGFBP7	-1.13031	2.69431	-1.47021	0.210592	0.662332	-7.26139
EIF1AX	-1.13029	1.90675	-3.97357	0.0142957	0.110272	-4.5671
U2SURP	-1.12796	1.54826	-1.14252	0.312812	0.853725	-7.93486
MRPL15	-1.12785	1.20448	-0.451749	0.673298	1	-8.49388
KLF12	-1.12635	1.6938	-5.83002	0.00343053	0.0404617	-2.8523
NIPSNAP3A	-1.12631	2.97631	-3.83921	0.0161236	0.121434	-4.29327
ZNF805	-1.12582	1.58337	-0.52249	0.627091	1	-8.46652
ZNF76	-1.12569	1.49533	-0.493411	0.645859	1	-8.48838
CTBS	-1.12546	3.00908	-5.40605	0.00459291	0.0494053	-2.7989
COX16	-1.12534	1.46532	-1.78138	0.144395	0.570276	-7.16861
VCL	-1.12531	5.59821	-1.07363	0.339485	0.912698	-7.68643
REL	-1.12523	1.25531	-0.407419	0.703167	1	-8.51977
GGNBP2	-1.12475	2.70366	-10.0003	0.000387264	0.00995634	0.151078
CACNB1	-1.12385	0.744599	-48.0359	4.87e-07	0.000203617	7.63407
MYBL2	-1.12363	1.31661	-0.524395	0.625873	1	-8.42718
TNFRSF17	-1.12333	1.08712	-0.590772	0.584324	1	-8.40177
LPCAT1	-1.12292	5.75293	-5.68397	0.00378581	0.0433338	-2.65175
MRPS30	-1.12174	2.33311	-13.9569	9.58e-05	0.00431367	1.58966
SNX20	-1.12159	5.41555	-4.66888	0.00798256	0.072556	-3.54178
STK26	-1.12111	0.748534	-2.56554	0.0580311	0.288803	-6.12437
TMEM109	-1.1198	4.32008	-3.57495	0.0205899	0.14506	-4.63197
RAPGEF6	-1.11812	0.741372	-24.6546	8.51e-06	0.00100052	4.43474
SPIN1	-1.11602	2.45726	-7.99105	0.000974691	0.017468	-1.11621
ANAPC7	-1.11338	2.43406	-3.57814	0.0205278	0.144778	-4.75883
COX17	-1.11335	1.10258	-0.556368	0.605639	1	-8.4251
TTC9	-1.11239	1.93407	-3.07901	0.0335561	0.210847	-5.56222
KIAA1586	-1.11238	0.866403	-1.56102	0.188581	0.662332	-7.40286
MAP3K2	-1.11221	2.9373	-2.86493	0.0419458	0.240548	-5.40599
TOMM20	-1.11207	3.73113	-15.0637	6.93e-05	0.00353367	2.21605
TMEM19	-1.11187	1.39113	-0.317263	0.765852	1	-8.56677
CD9	-1.11077	0.915093	-0.856003	0.437065	1	-8.17935
SRP19	-1.11048	0.737096	-15.9136	5.49e-05	0.00299811	2.21288
CLIC4	-1.11025	3.50289	-7.27514	0.00142566	0.022549	-1.40441
TENT2	-1.10994	1.52149	-0.597757	0.580056	1	-8.40767
MT-ND4	-1.10964	4.99355	-4.38655	0.0100352	0.0851451	-3.80622
SHMT1	-1.10881	0.738624	-7.85496	0.00104525	0.0183311	-1.35644
MED23	-1.10863	0.736804	-23.9982	9.55e-06	0.00107155	4.29972
TGIF2-RAB5IF	-1.10853	1.00078	-0.761623	0.485909	1	-8.26681
GALC	-1.10822	3.12017	-6.22643	0.00265137	0.033839	-2.13887
EBPL	-1.10795	1.27156	-0.380063	0.721926	1	-8.53306
MGAT2	-1.10756	3.82581	-6.89967	0.00176366	0.0258329	-1.67711
UBL5	-1.10705	1.86545	-1.27283	0.267521	0.751414	-7.70313
WTAP	-1.10632	2.6772	-5.30867	0.00492384	0.0521651	-2.91439
HIPK2	-1.10619	0.737845	-6.65051	0.00204248	0.0285218	-2.16774
SLC16A1	-1.10548	1.56921	-0.433463	0.685538	1	-8.52431
ZNF174	-1.10506	1.43998	-1.93659	0.119867	0.492662	-6.96959
TGFBR2	-1.10345	4.92071	-4.87862	0.00677785	0.0648468	-3.33704
ZFYVE19	-1.10241	0.730031	-3.7587	0.0173512	0.128511	-4.7269
TNIP2	-1.10136	1.74604	-1.06018	0.344921	0.924276	-8.01439
EXOSC10	-1.10078	2.93728	-25.8312	6.97e-06	0.000906481	4.88581
ZSWIM7	-1.1005	1.52119	-0.616987	0.568411	1	-8.39224
TOR1A	-1.10047	3.91754	-4.33826	0.0104466	0.0876134	-3.81395
SCLT1	-1.10039	2.18571	-3.10643	0.0326281	0.206736	-5.53055
SPTBN1	-1.10024	3.8669	-7.78685	0.0010829	0.0187404	-1.09106
GNG11	-1.10012	2.63549	-2.71989	0.0490005	0.258519	-5.63264
LRRC40	-1.10005	0.934289	-0.985505	0.376508	0.990673	-8.0573
VPS39	-1.09965	4.2039	-7.67691	0.00114723	0.0195947	-1.17574
WDCP	-1.09949	1.46778	-1.13429	0.315897	0.860351	-7.93874
DIS3L2	-1.09923	0.730231	-4.1633	0.0121152	0.0976879	-4.30255
MYLK	-1.09906	1.09445	-0.550794	0.609137	1	-8.4278
ZNF830	-1.09898	1.93425	-2.09131	0.0997971	0.429124	-6.78773
UNC50	-1.09894	2.49826	-2.69051	0.0505889	0.263366	-5.81674
COPS8	-1.09836	1.61278	-4.92447	0.00654429	0.0634154	-3.6257
PNO1	-1.09804	1.54486	-2.5195	0.0610789	0.300037	-6.23428
CYP20A1	-1.09683	0.736022	-2.86135	0.0421053	0.240548	-5.75804
ST8SIA4	-1.09661	3.61486	-3.51754	0.0217441	0.151024	-4.66276
SEC23B	-1.09566	0.734605	-1.44773	0.216424	0.662332	-7.52976
SVBP	-1.09561	1.64622	-0.460373	0.667566	1	-8.51391
MRPS31	-1.09501	1.52205	-0.73699	0.499312	1	-8.31975
SLC26A2	-1.09384	1.33756	-3.99434	0.0140355	0.108794	-4.51984
GMCL1	-1.09277	2.34428	-5.04275	0.005985	0.0601624	-3.32723
HM13	-1.09237	0.726272	-5.54843	0.00415597	0.0458748	-3.02302
SELPLG	-1.09124	6.62914	-4.52131	0.00898539	0.078385	-3.68482
AASDHPPT	-1.09113	2.15926	-1.69282	0.160706	0.619546	-7.30482
ARHGEF11	-1.08858	0.72428	-2.89649	0.0405692	0.238094	-5.71366
MPHOSPH6	-1.08857	1.26231	-1.30519	0.257267	0.728656	-7.73536
FAM168B	-1.08796	2.04102	-2.35133	0.0738383	0.342382	-6.44582
ZNF207	-1.08772	2.38482	-6.73786	0.00193903	0.0276791	-2.00278
FBXL6	-1.08709	1.62546	-0.65371	0.546604	1	-8.3612
REEP5	-1.08683	4.00252	-6.97433	0.00168928	0.0251306	-1.63433
ACAA2	-1.08642	2.74811	-3.51357	0.0218265	0.151316	-4.66666
H2AFY	-1.08608	3.61392	-4.44705	0.00954673	0.0821002	-3.69156
MMGT1	-1.08551	3.50776	-12.5397	0.000150364	0.00562562	1.30276
CAMK1	-1.0854	3.73286	-2.3144	0.0770231	0.353396	-6.11394
MTIF3	-1.08465	1.06333	-0.997909	0.371095	0.979711	-8.05381
S100A11	-1.08337	7.34303	-4.49781	0.00915867	0.079529	-3.70098
BTG2	-1.08139	6.75242	-1.99899	0.111292	0.465205	-6.5744
C2orf76	-1.08091	0.721837	-10.7972	0.000281443	0.00816559	0.238612
MARCKS	-1.08015	5.49782	-2.59206	0.0563537	0.283239	-5.82336
CHMP4B	-1.07987	4.76985	-3.38899	0.0246144	0.165574	-4.85726
HSBP1	-1.07986	2.11268	-2.80847	0.0445443	0.244936	-5.89149
MRPL36	-1.07948	1.33675	-0.436355	0.683594	1	-8.50888
TXNDC9	-1.0786	0.721388	-11.4483	0.000220339	0.00716182	0.535635
NOM1	-1.07856	1.68492	-4.05846	0.013267	0.104739	-4.46628
ENPP4	-1.07845	1.4711	-4.62423	0.00827116	0.0742853	-3.89907
UTP20	-1.07833	1.35912	-8.0817	0.000930901	0.0168834	-1.25766
SREBF2	-1.07777	0.921956	-1.30999	0.255778	0.725231	-7.70493
VAPA	-1.07721	3.38252	-6.29563	0.00253832	0.0328119	-2.09464
GCOM1	-1.07692	1.42573	-0.902718	0.414363	1	-8.16949
RPS5	-1.07671	5.41323	-0.814351	0.458129	1	-7.93387
STK38L	-1.07645	2.02067	-4.47787	0.00930883	0.080548	-4.0584
EMC2	-1.07628	1.61464	-1.31845	0.253171	0.720798	-7.73946
RAP2C	-1.07512	3.56475	-5.75133	0.00361668	0.0419851	-2.52924
DCPS	-1.07491	2.41667	-2.54471	0.0593885	0.294053	-5.97354
TMEM167B	-1.07312	3.27068	-9.54625	0.000469525	0.0111382	-0.0558391
DPH3	-1.07308	1.56283	-0.793267	0.469088	1	-8.26775
SCO1	-1.07297	1.64804	-7.02792	0.00163823	0.0246764	-1.95511
ASF1A	-1.07292	2.08703	-4.07973	0.0130232	0.103313	-4.44759
TNKS2	-1.0713	3.41778	-54.2781	2.88e-07	0.000157281	8.05553
HSPA13	-1.07099	1.59064	-7.35982	0.00136067	0.0219789	-1.73052
PLSCR1	-1.07023	0.71456	-2.92092	0.0395388	0.235697	-5.68261
FEM1C	-1.0684	2.12005	-3.29247	0.0270626	0.178317	-5.28269
MGST2	-1.06815	0.715302	-2.90661	0.0401386	0.237257	-5.7
ZNF816	-1.0679	0.715615	-12.9665	0.00013061	0.00516711	1.17027
B4GALT1	-1.06727	5.6874	-7.42584	0.00131249	0.0214351	-1.37507
DESI2	-1.06697	2.09918	-2.24952	0.0829926	0.372707	-6.59386
NCOA5	-1.06615	3.18031	-5.79046	0.00352264	0.0412101	-2.48154
EAF1	-1.06552	3.24935	-12.6654	0.000144188	0.00547121	1.36256
MILR1	-1.06467	0.714043	-14.4903	8.17e-05	0.00389575	1.73759
SNTB2	-1.06362	2.16954	-6.74014	0.00193641	0.0276761	-2.11877
POLR3D	-1.06301	1.63693	-2.2356	0.0843388	0.377612	-6.59241
C12orf66	-1.0629	0.713624	-25.1065	7.87e-06	0.000978466	4.5291
CLASP2	-1.06287	0.714338	-8.63993	0.000708316	0.0143673	-0.880602
ETNK1	-1.06123	2.56128	-4.18014	0.0119414	0.0964049	-3.99309
SNIP1	-1.06071	2.41446	-24.3613	8.95e-06	0.00103368	4.49975
ERP29	-1.06024	1.12222	-2.98679	0.036908	0.227256	-5.63413
AP4E1	-1.05958	0.711251	-2.96407	0.0377919	0.231465	-5.63018
ENY2	-1.0583	1.2063	-0.71476	0.511638	1	-8.3171
DNM3	-1.05801	0.711754	-3.60546	0.0200059	0.141913	-4.89127
ARGLU1	-1.05758	2.22236	-6.56649	0.0021484	0.0294273	-2.19828
GNA13	-1.05711	4.81946	-4.23135	0.011431	0.0934362	-3.95714
DUSP10	-1.05696	1.63731	-1.64344	0.170619	0.646892	-7.34229
GTPBP4	-1.05694	1.47817	-1.83228	0.135813	0.54375	-7.103
ASCC3	-1.05535	1.81635	-2.35399	0.0736149	0.341669	-6.45112
PDCD7	-1.05339	2.90719	-12.2024	0.000168624	0.00597853	1.17593
EIF3J	-1.0516	2.21025	-8.59773	0.000722691	0.0145293	-0.900165
GFM2	-1.0498	0.705952	-2.80143	0.044881	0.245606	-5.8262
ACAT2	-1.0486	1.52702	-2.3182	0.0766883	0.352271	-6.48609
FAM91A1	-1.04794	2.67889	-6.15451	0.0027754	0.0346564	-2.22172
TMA7	-1.04751	4.73546	-4.82394	0.00706962	0.0669212	-3.38321
ORC2	-1.04608	2.06285	-2.09818	0.0989947	0.426509	-6.77481
CENPO	-1.0459	1.0087	-0.623792	0.564326	1	-8.3709
TAF9B	-1.04164	0.927286	-1.63973	0.171389	0.648635	-7.30759
WDR53	-1.04157	0.701482	-6.33575	0.00247545	0.0322921	-2.39437
KRBA2	-1.04083	0.701641	-9.14423	0.000560866	0.0125046	-0.595248
SERPINA1	-1.04074	5.7748	-3.17638	0.0303927	0.195857	-5.11982
RCN1	-1.03874	1.3793	-1.26239	0.270909	0.758869	-7.78992
LIN52	-1.0387	1.35055	-0.577204	0.592673	1	-8.42561
CYSLTR2	-1.03866	0.837001	-1.2953	0.260358	0.736034	-7.71409
CWC22	-1.03856	0.782438	-1.69253	0.160763	0.619563	-7.2302
OTUD5	-1.03782	1.37647	-0.93889	0.397451	1	-8.13084
MGME1	-1.0374	0.700085	-2.89755	0.0405236	0.237984	-5.70842
ZNF791	-1.03683	1.4141	-0.538856	0.616671	1	-8.45396
RNF113A	-1.03632	2.41905	-8.19034	0.000881534	0.0163659	-0.982214
FCER1G	-1.03587	5.37767	-3.37366	0.0249854	0.167553	-4.88886
ZNF136	-1.03566	1.52199	-1.66136	0.166951	0.636008	-7.31984
SLC31A1	-1.0342	2.83325	-3.73303	0.0177654	0.130253	-4.41272
LIMA1	-1.03351	0.697691	-2.92953	0.0391831	0.235074	-5.66944
CASS4	-1.03321	3.96961	-6.37008	0.00242315	0.0319005	-2.06915
TADA1	-1.0332	1.7405	-2.80682	0.0446228	0.24506	-5.88275
VDAC2	-1.03266	0.702885	-1.44781	0.216405	0.662332	-7.52457
ZNF383	-1.03124	1.12274	-0.725654	0.50557	1	-8.30188
TMEM43	-1.03061	5.2718	-8.5134	0.0007525	0.01484	-0.698819
AP3M1	-1.02996	2.21049	-2.71995	0.0489973	0.258519	-5.99763
SLC9A3R1	-1.02989	6.13511	-19.2908	2.42e-05	0.00189696	3.40555
DMXL2	-1.02988	0.70149	-1.4478	0.216407	0.662332	-7.52435
ILF2	-1.02954	3.97415	-4.96488	0.00634644	0.0622972	-3.2254
RBM4	-1.02919	3.07632	-3.77962	0.0170219	0.12679	-4.35598
FAM120AOS	-1.02878	2.86913	-1.0464	0.350569	0.935707	-7.63203
C11orf54	-1.02844	0.904967	-1.66341	0.166535	0.635203	-7.27598
NOL7	-1.02818	1.63208	-5.26042	0.00509842	0.053696	-3.32409
AKR1B1	-1.02792	4.25386	-4.95642	0.00638724	0.0624418	-3.24518
SENP7	-1.02762	0.701361	-2.80106	0.0448987	0.245606	-5.82588
CST7	-1.02669	6.31219	-1.43165	0.220694	0.662332	-7.28529
TBC1D23	-1.02561	1.86835	-0.319526	0.764249	1	-8.57787
CCL4	-1.02492	4.29597	-4.61875	0.00830745	0.0744751	-3.56039
ISY1-RAB43	-1.02455	0.780116	-1.65234	0.168786	0.64163	-7.27961
PLEKHA1	-1.02401	0.694576	-12.6432	0.000145253	0.00547614	1.04485
SUPT20H	-1.02368	2.50134	-2.55435	0.0587558	0.291655	-5.96565
ESCO1	-1.0231	1.35858	-1.4715	0.210261	0.662332	-7.54298
SMN2	-1.02147	0.784002	-1.70385	0.158574	0.613133	-7.2154
ATXN3	-1.02069	0.812358	-1.51228	0.200092	0.662332	-7.45468
PRPF4B	-1.02036	2.07282	-1.54592	0.192074	0.662332	-7.4821
DSTN	-1.0203	2.49142	-3.02666	0.0354136	0.219777	-5.32564
MZT1	-1.02024	1.69325	-1.39451	0.230877	0.675436	-7.65011
PDPR	-1.01897	0.697781	-1.44406	0.217391	0.662332	-7.5282
STX6	-1.01859	3.35208	-18.1833	3.12e-05	0.00214925	3.17053
COX20	-1.01847	1.64072	-2.61584	0.0548956	0.278404	-6.11042
RGS1	-1.01832	0.692389	-7.33644	0.00137825	0.0221353	-1.68436
ING1	-1.01783	1.954	-2.17409	0.0905823	0.39826	-6.68288
BANF1	-1.01776	2.61172	-4.22825	0.0114612	0.0934887	-3.92659
IMPDH2	-1.01733	3.96732	-7.10599	0.00156718	0.0240439	-1.54414
XCL2	-1.016	2.36249	-2.00998	0.109852	0.460853	-6.74199
STAG1	-1.01502	1.19728	-0.661706	0.541933	1	-8.35558
DNAJC13	-1.01487	2.29759	-6.56307	0.00215284	0.0294344	-2.14664
HOOK3	-1.01486	2.19138	-8.4175	0.000788242	0.0153172	-1.04342
DYM	-1.01483	2.90102	-7.82581	0.00106117	0.0185111	-1.03722
ZNF277	-1.01471	0.689458	-4.90987	0.00661759	0.063905	-3.57529
SLC25A40	-1.01445	2.00825	-2.0087	0.110019	0.461358	-6.89716
TRAF3IP1	-1.01403	0.68958	-74.2899	7.48e-08	7e-05	9.41751
SVIP	-1.01292	1.64714	-3.32007	0.0263348	0.174517	-5.27148
FPR3	-1.01224	1.12923	-0.808688	0.461053	1	-8.2325
COTL1	-1.01176	8.98233	-5.06251	0.00589725	0.0596159	-3.15291
RAB13	-1.00996	0.864095	-1.02151	0.360981	0.957384	-8.01258
ABCB1	-1.00981	1.23632	-3.02501	0.0354741	0.219944	-5.59432
C1orf21	-1.0098	1.17988	-2.88084	0.0412454	0.239545	-5.76375
PCSK5	-1.00944	0.968823	-1.24714	0.275934	0.77009	-7.77809
BEND2	-1.0094	2.04837	-0.529668	0.622508	1	-8.48633
CELF1	-1.00829	3.99394	-6.38734	0.00239736	0.0317097	-2.0577
PRPF6	-1.00814	4.22008	-6.76003	0.00191378	0.0274785	-1.79607
LMO2	-1.00673	4.93028	-3.89288	0.0153621	0.116954	-4.31052
RPL18	-1.00643	8.49418	-3.99734	0.0139984	0.108764	-4.18887
COPS4	-1.00619	0.680154	-2.37489	0.0718836	0.335947	-6.35305
PBX2	-1.0054	5.37332	-7.90794	0.00101707	0.0179651	-1.06467
ABCE1	-1.00514	2.00208	-5.69501	0.00375745	0.0431349	-2.97074
HEATR3	-1.00485	2.41409	-4.70822	0.0077382	0.0712917	-3.54857
PXMP2	-1.0048	0.850087	-1.08162	0.33629	0.905471	-7.94916
POLR3C	-1.00454	2.84487	-3.60685	0.0199798	0.14183	-4.54863
TMEM104	-1.00446	0.690477	-1.44403	0.217401	0.662332	-7.52702
ARL17B	-1.00429	0.685212	-21.3725	1.57e-05	0.00144201	3.72162
LPIN1	-1.0042	0.685562	-3.67626	0.0187239	0.135112	-4.80917
INAFM2	-1.00359	4.75267	-4.12196	0.0125546	0.100447	-4.0673
MYO5A	-1.00345	0.685796	-7.52856	0.00124159	0.0206322	-1.55674
PGAP3	-1.00296	0.688596	-2.5635	0.0581626	0.289369	-6.11727
DUSP16	-1.00228	0.68272	-9.62437	0.000453949	0.0109003	-0.335442
ZNF831	-1.00138	2.56264	-1.15685	0.307506	0.841406	-7.56352
UBTD2	-0.999576	1.24214	-3.57993	0.0204931	0.14469	-4.95633
CCNT1	-0.99863	2.24058	-9.06142	0.000582301	0.0128368	-0.636472
MTMR4	-0.998208	3.55934	-4.06171	0.0132294	0.104568	-4.07806
TRIM27	-0.998145	0.914757	-1.34696	0.244582	0.702855	-7.65935
KIF13A	-0.998027	1.37814	-0.474536	0.658212	1	-8.48853
IL27RA	-0.996406	4.23175	-6.57347	0.00213934	0.0293237	-1.93119
LPCAT2	-0.995892	3.99607	-3.76036	0.0173247	0.128412	-4.41844
COMMD2	-0.995594	1.86533	-3.26297	0.0278668	0.182509	-5.34411
PAFAH2	-0.995488	2.76394	-9.62488	0.00045385	0.0109003	-0.0214768
RAB33B	-0.994633	2.04364	-1.87418	0.129152	0.522297	-7.00656
RPL36A	-0.994487	0.682473	-1.84564	0.13365	0.53698	-7.02754
ARHGAP18	-0.994384	2.84498	-1.87178	0.129525	0.523499	-6.65642
MBTPS2	-0.994071	1.10186	-0.829046	0.450609	1	-8.21231
SMC3	-0.990869	1.33856	-1.07934	0.337196	0.907414	-7.98605
SYAP1	-0.989837	2.12289	-4.11708	0.0126078	0.100762	-4.36132
SBDS	-0.98929	2.25945	-2.20499	0.0873846	0.387538	-6.64352
FN3KRP	-0.989248	2.7603	-4.96505	0.00634561	0.0622972	-3.19584
ZNF304	-0.989139	1.38038	-1.57487	0.185432	0.662332	-7.41722
TWNK	-0.989109	0.902645	-0.785726	0.473056	1	-8.23478
SNAPIN	-0.988868	3.77439	-5.24942	0.00513927	0.0540105	-2.96371
PLD2	-0.988786	1.58633	-0.595394	0.581498	1	-8.39587
C1orf174	-0.988715	2.71931	-7.65333	0.00116163	0.0197548	-1.1587
NMT2	-0.988071	1.37918	-3.62624	0.0196192	0.139928	-4.91384
ATF6	-0.987929	3.49605	-3.30075	0.0268419	0.177279	-4.90487
OTULIN	-0.986997	2.67424	-8.99948	0.000598992	0.0130437	-0.367008
ZNF236	-0.986714	1.50708	-0.41396	0.698718	1	-8.5277
SSB	-0.986095	1.0017	-1.09045	0.332792	0.897283	-7.95074
DNAJC3	-0.9839	3.644	-3.70398	0.0182485	0.132656	-4.46188
NOL9	-0.983673	2.84703	-8.28921	0.00083936	0.0159493	-0.756377
IFIT2	-0.982836	1.42355	-0.409611	0.701675	1	-8.52485
SHLD2	-0.982243	1.00679	-1.00971	0.366005	0.968356	-8.03415
IDS	-0.981886	4.02082	-3.11759	0.032259	0.205192	-5.1444
VAMP2	-0.98186	4.45094	-1.48848	0.205965	0.662332	-7.19014
UROD	-0.979429	0.677872	-1.44396	0.217418	0.662332	-7.52498
PEX2	-0.978935	0.674006	-6.78653	0.00188414	0.0271322	-2.05987
KCTD12	-0.978276	4.50029	-5.81069	0.00347517	0.0407987	-2.5258
MTMR6	-0.978261	2.56551	-6.55132	0.00216822	0.0294886	-1.94161
FYB1	-0.978121	0.674784	-2.95351	0.0382114	0.232801	-5.63678
PSMA6	-0.978105	0.676824	-1.60784	0.178152	0.662332	-7.32506
ZMYM4	-0.97809	0.670483	-3.10384	0.0327147	0.207084	-5.45711
HECTD1	-0.978044	0.665184	-2.02719	0.107637	0.454277	-6.7934
OSTM1	-0.977866	3.00599	-5.43521	0.00449906	0.0486622	-2.77364
SHQ1	-0.977823	2.18542	-4.56294	0.00868794	0.0765927	-3.91773
ZNF121	-0.977029	1.60597	-3.80526	0.0166283	0.124471	-4.72704
RBM18	-0.976681	1.75899	-2.25828	0.0821575	0.370338	-6.56814
ZFP14	-0.976667	0.671112	-10.239	0.000351094	0.00949889	-0.021703
TSEN54	-0.976659	1.64906	-1.1231	0.320135	0.870083	-7.94507
TP53INP1	-0.976101	3.7537	-5.76801	0.00357622	0.0416632	-2.5283
ZBTB24	-0.975706	1.56315	-1.38322	0.234062	0.680701	-7.65873
CTSL	-0.975653	1.05145	-0.705155	0.517032	1	-8.31082
SNTB1	-0.975546	2.85572	-4.22111	0.0115309	0.0939386	-3.89987
MIS12	-0.975203	1.3264	-0.541836	0.614786	1	-8.44487
FAM32A	-0.974338	0.669635	-2.7214	0.0489203	0.258513	-5.91825
TMEM60	-0.974179	2.63857	-5.44982	0.00445292	0.0482162	-2.78923
LAMP1	-0.974041	6.43058	-8.57739	0.000729748	0.0146262	-0.666388
GIN1	-0.973553	1.04677	-3.52014	0.0216901	0.150763	-5.00832
RFLNB	-0.973167	5.5059	-9.60952	0.000456861	0.0109302	-0.0995981
SUPT7L	-0.97207	0.871485	-0.851221	0.439444	1	-8.17452
CR1	-0.971527	0.672268	-1.51736	0.198859	0.662332	-7.43538
IMP4	-0.971457	2.3979	-1.11766	0.322213	0.874455	-7.74945
CD5	-0.971395	4.15212	-3.9606	0.014461	0.11139	-4.21314
STARD3	-0.971247	0.672075	-1.44764	0.21645	0.662332	-7.51961
ZNF799	-0.971077	0.668218	-22.1579	1.34e-05	0.00134537	3.9064
EIF2D	-0.970565	2.93434	-8.60195	0.000721238	0.0145149	-0.569385
GMPR2	-0.970465	1.43089	-3.87819	0.0155661	0.118178	-4.64399
LSM3	-0.970399	1.08504	-2.28872	0.0793268	0.36093	-6.49269
COPG1	-0.970373	4.87924	-12.4391	0.000155544	0.00569898	1.20871
TCEANC2	-0.970046	1.15981	-0.657951	0.544123	1	-8.35425
RBM27	-0.970026	2.30016	-8.65521	0.000703197	0.0143429	-0.805785
CEACAM21	-0.969688	1.42882	-0.382257	0.720412	1	-8.53747
P2RY11	-0.969551	1.96445	-1.32284	0.251832	0.717609	-7.68064
EPC2	-0.968107	2.02311	-2.44905	0.0660964	0.316264	-6.33711
SERINC1	-0.967466	5.44375	-3.4191	0.0239043	0.162298	-4.83894
ZNF490	-0.967059	1.98491	-10.2139	0.000354707	0.0095066	-0.106493
RNH1	-0.966814	3.27243	-0.94202	0.396015	1	-7.73798
GCNT1	-0.965976	1.23294	-0.617653	0.56801	1	-8.38794
DRAXIN	-0.965935	1.32056	-4.2315	0.0114296	0.0934362	-4.27159
VAMP4	-0.965773	1.31939	-3.85146	0.0159458	0.120465	-4.6655
NUP205	-0.965717	3.08013	-10.8397	0.000276866	0.00811671	0.583435
ZDHHC5	-0.965402	4.27145	-14.9515	7.16e-05	0.00361386	2.1541
IL6ST	-0.964779	0.946101	-1.88375	0.12768	0.517946	-6.9987
MSTO1	-0.964725	1.0929	-0.40863	0.702342	1	-8.50241
ZW10	-0.964568	1.65987	-6.8693	0.00179506	0.0262341	-2.06507
LGALS9B	-0.964229	0.665829	-6.62357	0.00207574	0.0288343	-2.17567
FRRS1	-0.964005	1.46001	-0.430222	0.687719	1	-8.51595
PLAUR	-0.963114	2.04134	-2.49563	0.0627297	0.305589	-6.20678
CNOT11	-0.962066	3.79184	-7.1386	0.00153861	0.0236836	-1.51462
DAPP1	-0.962063	3.77897	-2.02091	0.108439	0.456681	-6.49415
UGCG	-0.961921	2.73512	-4.03595	0.0135309	0.106013	-4.09698
PRKX	-0.960021	3.23403	-2.78513	0.0456717	0.247813	-5.50522
ATP2B4	-0.957846	5.05491	-3.63509	0.0194572	0.138974	-4.59189
RTEL1	-0.95779	1.47497	-0.877819	0.426341	1	-8.17996
PKN2	-0.956554	2.24101	-3.94149	0.0147088	0.112723	-4.55877
SPAG16	-0.955311	0.660284	-33.3193	2.34e-06	0.000455459	5.93091
CHUK	-0.955131	2.19197	-2.72068	0.0489583	0.258519	-5.99396
NDUFAF1	-0.955063	1.94585	-3.15549	0.031041	0.19945	-5.47105
RAB11FIP5	-0.953939	1.51609	-1.83355	0.135605	0.543473	-7.1007
PPIL1	-0.953886	1.67654	-6.82459	0.00184253	0.0267255	-2.09423
BBS10	-0.953585	0.660868	-9.32683	0.000516909	0.011831	-0.48958
MCUB	-0.953116	3.43219	-5.13812	0.00557541	0.0570674	-3.04482
CPSF3	-0.952169	2.34978	-3.70014	0.0183135	0.13303	-4.58366
HPS4	-0.952052	0.876454	-0.77569	0.478376	1	-8.23986
ZBTB48	-0.951914	1.43197	-0.732247	0.501923	1	-8.27638
DNAJC19	-0.951629	1.39477	-3.01413	0.0358757	0.221594	-5.61565
IBTK	-0.950542	0.657783	-2.71051	0.0495012	0.259835	-5.92969
STK3	-0.950412	1.21661	-1.2817	0.264672	0.745439	-7.75452
PTGER4	-0.949838	4.29884	-3.56363	0.0208116	0.146255	-4.6474
TMEM192	-0.949714	0.65743	-11.4368	0.000221272	0.00716182	0.540583
ZNF623	-0.949554	1.01356	-0.480516	0.654284	1	-8.45846
SUOX	-0.949322	0.966955	-1.08086	0.336591	0.906032	-7.95686
AL109811.4	-0.949289	0.657587	-50.0882	4.07e-07	0.000177687	7.82121
SMCR8	-0.948684	4.17646	-8.1035	0.00092073	0.0167609	-0.912555
TCL1A	-0.948093	0.650416	-2.00256	0.110822	0.463834	-6.82237
EOMES	-0.947742	2.17621	-2.70382	0.0498618	0.260891	-6.01765
MAPRE2	-0.947279	1.36766	-0.482408	0.653044	1	-8.48193
RALGAPA2	-0.946911	2.92153	-1.12629	0.31892	0.867622	-7.54466
SLC8B1	-0.94684	0.654864	-2.73717	0.0480924	0.255444	-5.89638
TOMM22	-0.946534	3.66941	-12.3413	0.000160792	0.00582709	1.21179
FAM162A	-0.946523	0.656449	-22.4077	1.28e-05	0.00131481	3.96455
KMT2A	-0.946407	2.77457	-4.3526	0.0103223	0.0868686	-3.77241
ITM2C	-0.946198	3.0683	-5.05993	0.00590858	0.0596998	-3.10037
SHPRH	-0.946116	0.654314	-2.98325	0.0370443	0.227952	-5.5977
ZRANB2	-0.945948	0.73807	-1.73454	0.152795	0.596186	-7.17061
FBXO11	-0.945904	1.44592	-0.222243	0.834282	1	-8.59603
PRDX3	-0.945444	4.50923	-3.15167	0.0311614	0.199958	-5.12529
RBMX2	-0.945394	1.34105	-0.975423	0.380957	1	-8.0902
HIST1H1D	-0.943719	7.1891	-3.69368	0.0184235	0.133508	-4.52962
TENT4B	-0.943448	1.8214	-3.59272	0.0202473	0.143211	-4.96788
UBE3C	-0.943364	3.92734	-8.89553	0.000628337	0.0134442	-0.440698
GHITM	-0.943262	5.50272	-4.47021	0.0093673	0.0809826	-3.73537
HSD17B7	-0.943103	1.97377	-0.689521	0.525897	1	-8.36484
ECHS1	-0.943049	4.12375	-5.0288	0.00604788	0.060485	-3.17627
POLR3A	-0.942946	2.29269	-8.99538	0.000600116	0.0130537	-0.545831
STAM2	-0.942542	1.88505	-1.60639	0.178467	0.662332	-7.3985
LTV1	-0.941638	1.10581	-5.84576	0.0033947	0.0401502	-2.80233
DGUOK	-0.940632	3.37047	-4.36603	0.0102076	0.0861248	-3.76337
C14orf119	-0.940335	2.7444	-8.19547	0.000879283	0.016355	-0.818116
FAM50B	-0.939872	0.65285	-5.38293	0.00466899	0.0500318	-3.15092
FAM86C1	-0.93974	0.652693	-6.08852	0.00289544	0.0357237	-2.57551
LARP4B	-0.939687	1.84576	-0.295331	0.781453	1	-8.58226
ITGAL	-0.939682	6.89168	-4.37907	0.0100976	0.0855995	-3.82214
UVRAG	-0.938921	2.97731	-5.35015	0.00477947	0.0509378	-2.84596
CETP	-0.938617	0.651764	-2.72336	0.0488166	0.258312	-5.91286
DTHD1	-0.937806	0.807988	-1.05349	0.347654	0.929442	-7.97262
C5AR1	-0.937681	4.03671	-0.365106	0.732282	1	-8.19326
MTMR10	-0.936235	3.62389	-7.92535	0.00100801	0.0178727	-0.996619
NDUFAF4	-0.936217	0.753025	-1.60585	0.178584	0.662332	-7.33175
MYO18A	-0.936104	0.740317	-1.09706	0.330191	0.891003	-7.92178
MAP2K1	-0.936	4.30101	-7.28529	0.00141767	0.0225282	-1.43894
TAF3	-0.935993	1.68664	-12.8321	0.000136466	0.00530481	1.065
SUGT1	-0.935364	0.97706	-0.515192	0.631771	1	-8.43519
MAP3K1	-0.935035	4.97436	-5.64515	0.0038876	0.0440697	-2.67516
TGDS	-0.934988	1.02286	-0.902065	0.414673	1	-8.13807
GIMAP5	-0.934266	5.59817	-4.8791	0.00677535	0.0648468	-3.35013
CAST	-0.93367	0.900293	-0.656784	0.544805	1	-8.33464
ZBP1	-0.933276	1.47437	-0.4672	0.663048	1	-8.48032
IQCB1	-0.932319	1.15725	-5.37703	0.00468866	0.0501991	-3.19436
LAMTOR2	-0.931447	3.72207	-10.8236	0.000278592	0.00812281	0.548834
RCOR1	-0.931114	4.30356	-8.78106	0.000662712	0.0138492	-0.520968
ZDHHC13	-0.930949	1.94293	-1.64204	0.170908	0.647459	-7.3472
MTERF1	-0.93032	0.64844	-21.5902	1.5e-05	0.00142222	3.77786
SNRPB2	-0.930259	0.909695	-0.633547	0.558506	1	-8.35197
TOGARAM1	-0.929809	1.08973	-0.381027	0.72126	1	-8.51389
ALMS1	-0.929795	0.65199	-2.92584	0.0393352	0.235504	-5.66625
NUP133	-0.92917	2.91237	-9.16704	0.000555131	0.0124474	-0.253708
LTN1	-0.928953	0.648072	-12.7496	0.000140222	0.00538992	1.0948
RCN2	-0.928937	1.19082	-4.33776	0.010451	0.0876134	-4.15516
ARID5B	-0.927698	2.10025	-2.04084	0.105914	0.448546	-6.85033
ESYT2	-0.927616	1.06417	-0.631596	0.559667	1	-8.36484
XRN1	-0.927197	0.646933	-14.62	7.87e-05	0.00380718	1.7933
SAR1A	-0.926864	2.42377	-5.70479	0.00373253	0.0429241	-2.64879
MRPL18	-0.926277	3.02288	-4.68861	0.00785886	0.0718231	-3.4406
UTP14A	-0.926232	0.974598	-0.771304	0.480715	1	-8.24995
POLR2F	-0.9253	1.03354	-0.725682	0.505555	1	-8.29148
OSBPL11	-0.924455	3.17695	-5.37662	0.00469002	0.0501991	-2.82711
CGAS	-0.923525	2.79654	-2.80381	0.0447669	0.245258	-5.48229
BNIP3	-0.921466	1.27958	-0.489226	0.648587	1	-8.47133
PHAX	-0.921053	1.35892	-2.04806	0.105014	0.445794	-6.81678
USP5	-0.920515	3.48424	-2.07693	0.101501	0.43425	-6.40679
C5orf22	-0.92009	1.9109	-7.38726	0.00134039	0.0217206	-1.71765
COMMD1	-0.919467	0.64312	-14.5032	8.14e-05	0.0038906	1.75294
PCMTD1	-0.918916	0.876294	-0.700513	0.519653	1	-8.29919
RTN4	-0.918598	0.64271	-6.24336	0.00262316	0.0335881	-2.45467
ZBTB2	-0.918341	2.41781	-6.00267	0.00306114	0.0372488	-2.4067
UBE2L3	-0.918126	3.76767	-6.10175	0.00287086	0.0355098	-2.26613
TOP1MT	-0.917503	0.642758	-4.65445	0.00807449	0.0730199	-3.80537
HACD4	-0.917144	2.99034	-2.62407	0.0544016	0.276971	-5.69831
DIDO1	-0.915871	3.38264	-4.87332	0.00680552	0.0650021	-3.2815
TDP1	-0.915863	1.62055	-2.12768	0.0956288	0.415204	-6.72685
KIAA0319L	-0.915756	0.790134	-1.08236	0.335994	0.904921	-7.94021
RNF2	-0.915243	0.636584	-3.42284	0.0238175	0.161877	-5.08279
RLIM	-0.914941	2.59825	-5.42612	0.00452809	0.048901	-2.81099
NRG1	-0.914333	0.637751	-5.93609	0.0031976	0.0384848	-2.69277
SPG21	-0.914191	1.40439	-0.497643	0.643108	1	-8.45547
ELMSAN1	-0.914022	3.61579	-5.05658	0.00592341	0.0597574	-3.12779
SYNE1	-0.913752	0.637581	-4.64858	0.00811229	0.0732605	-3.81009
NUMB	-0.913363	0.63954	-67.0018	1.17e-07	9.95e-05	9.02479
ALG2	-0.912271	1.16468	-1.02959	0.357572	0.950267	-8.02307
PURA	-0.911385	1.58833	-4.43663	0.00962879	0.0825169	-4.0786
MAFB	-0.911375	4.83257	-1.67217	0.164777	0.630293	-6.97786
FAM129C	-0.910641	2.48551	-2.88943	0.0408725	0.238721	-5.4543
SOX4	-0.91007	1.48128	-3.01574	0.0358158	0.221433	-5.61779
RAC2	-0.909019	7.72959	-4.73652	0.00756793	0.0700845	-3.46976
CIPC	-0.908619	1.86743	-1.90207	0.124911	0.508916	-7.02147
PRKCA	-0.907948	2.75088	-4.34486	0.0103892	0.0873192	-3.78002
PRPF3	-0.907628	2.5683	-7.4024	0.00132935	0.0215616	-1.34038
TEX30	-0.907514	0.768119	-1.18575	0.297056	0.81866	-7.827
UHMK1	-0.907316	3.92558	-3.93886	0.0147433	0.112944	-4.22719
RPL18A	-0.906956	7.89331	-3.619	0.0197528	0.140574	-4.60304
BRD1	-0.906282	2.80852	-0.900224	0.41555	1	-7.77515
SMDT1	-0.906273	4.361	-6.04826	0.00297175	0.0364142	-2.33431
TCN1	-0.90611	1.5839	-0.800292	0.465415	1	-8.25879
WDR12	-0.904807	0.944298	-0.987602	0.375588	0.988917	-8.04857
FBXO45	-0.904687	1.26274	-1.45682	0.214047	0.662332	-7.55043
PKIA	-0.903783	1.12341	-0.907526	0.412081	1	-8.13924
MTM1	-0.903646	2.043	-8.20444	0.000875365	0.0163191	-1.20307
CBWD6	-0.903619	0.878154	-0.658212	0.54397	1	-8.33066
PTDSS1	-0.903467	4.03871	-16.8164	4.35e-05	0.00261947	2.7516
IMPAD1	-0.903359	2.37143	-29.0279	4.23e-06	0.000661093	5.37232
UFL1	-0.903278	1.55745	-1.49707	0.203826	0.662332	-7.51797
TMEM140	-0.903123	6.22889	-2.36489	0.0727059	0.338651	-6.11246
EIF1AD	-0.902805	0.633567	-24.3323	9e-06	0.00103368	4.38211
GATAD1	-0.902244	1.91114	-2.16374	0.0916814	0.401884	-6.69216
IL32	-0.902198	0.638968	-1.44376	0.217472	0.662332	-7.51871
NEPRO	-0.900985	1.63744	-1.88312	0.127777	0.518231	-7.03953
DHX36	-0.900801	1.63549	-8.38423	0.000801127	0.0154516	-1.0815
ZNF317	-0.900405	1.55608	-0.328944	0.757596	1	-8.56133
SETD7	-0.900168	1.99654	-3.16193	0.0308394	0.198476	-5.45838
GNL2	-0.900037	1.8243	-4.86535	0.00684732	0.0652841	-3.6782
ARPC1A	-0.899444	4.37628	-7.22675	0.0014645	0.0228527	-1.48192
GRK5	-0.89819	3.54016	-4.18069	0.0119358	0.0963993	-3.95837
ABHD13	-0.897997	2.05791	-3.7312	0.0177955	0.130425	-4.81301
ZNF318	-0.897429	1.63338	-0.294941	0.781732	1	-8.57814
COPS6	-0.896842	3.86409	-5.40992	0.00458031	0.0493237	-2.83269
RNF4	-0.89642	2.84697	-0.748842	0.49283	1	-7.90601
NDFIP1	-0.896069	4.39368	-9.11676	0.000567867	0.012632	-0.338518
ANAPC1	-0.895858	2.46685	-11.3361	0.000229611	0.00729777	0.734022
P2RY10	-0.895323	2.52408	-2.68075	0.0511297	0.265334	-5.68867
NSMCE3	-0.894959	1.76154	-1.19337	0.294356	0.811939	-7.87925
BTF3	-0.894882	1.16743	-0.495969	0.644195	1	-8.45862
BMP6	-0.894726	3.32175	-1.6967	0.159952	0.617004	-6.88277
SELENON	-0.894699	2.68193	-0.930983	0.401099	1	-7.77172
BCL2L12	-0.89444	1.26865	-0.254693	0.810677	1	-8.57332
EIF5B	-0.894258	1.15496	-1.18105	0.298732	0.822151	-7.86114
RABGGTB	-0.893854	1.93953	-0.887718	0.421546	1	-8.2005
NDUFB8	-0.893466	0.921619	-0.53787	0.617296	1	-8.4156
CNBP	-0.893281	1.56811	-0.620742	0.566155	1	-8.39973
PINX1	-0.891256	0.631677	-3.69509	0.0183994	0.133408	-4.77965
ACP1	-0.890151	1.45458	-0.342393	0.748137	1	-8.55396
TMEM106B	-0.889992	1.0223	-2.06667	0.102734	0.438199	-6.76841
AL136295.1	-0.889328	0.743689	-0.944343	0.394952	1	-8.07457
GMFG	-0.888558	0.632094	-1.44372	0.217481	0.662332	-7.5176
ZFAND5	-0.888363	0.626514	-21.249	1.61e-05	0.00144201	3.70026
FAM199X	-0.887878	2.32759	-4.53371	0.00889557	0.0778809	-3.71783
PET117	-0.887831	1.19489	-0.504025	0.638971	1	-8.45599
PRR5L	-0.887007	0.625215	-4.62135	0.00829023	0.0743886	-3.83392
CDV3	-0.886983	3.18299	-17.8114	3.41e-05	0.00223848	3.07085
CAAP1	-0.886956	1.28134	-1.26445	0.27024	0.757319	-7.77634
NFYB	-0.886725	1.00828	-1.36107	0.240434	0.694194	-7.6454
ANKRD10	-0.886318	1.81322	-1.76064	0.148054	0.581965	-7.20738
PPAT	-0.885628	0.890381	-1.14319	0.312562	0.85316	-7.8822
SLC31A2	-0.885425	5.40404	-2.7669	0.0465751	0.250948	-5.60867
TXK	-0.8847	1.1787	-0.538795	0.61671	1	-8.43366
AZIN1	-0.88457	4.51796	-5.01246	0.00612257	0.0609782	-3.2074
SEC61A1	-0.88439	5.64345	-4.77074	0.00736799	0.0688563	-3.45102
MRPS14	-0.884341	1.48369	-0.891681	0.419638	1	-8.17383
OXSR1	-0.883846	3.56832	-3.92862	0.0148786	0.113714	-4.22047
GOLGA2	-0.883596	1.16675	-0.467779	0.662666	1	-8.47435
DCAF1	-0.882756	0.77521	-0.976202	0.380612	0.999704	-8.04598
DHX32	-0.881999	1.46976	-3.06278	0.0341195	0.213228	-5.56027
JRKL	-0.88112	1.024	-8.42529	0.000785262	0.0153172	-1.02225
NOC3L	-0.881077	1.08195	-0.966451	0.384954	1	-8.07881
TTI2	-0.880804	1.33705	-0.268828	0.800468	1	-8.57322
DSN1	-0.880725	0.621413	-2.84606	0.0427946	0.241128	-5.75766
LIPN	-0.880263	1.03244	-0.385924	0.717887	1	-8.5056
FAM136A	-0.879471	2.03125	-4.29783	0.0108066	0.0897136	-4.23586
LDB1	-0.879143	3.67038	-3.72623	0.0178772	0.13078	-4.44193
DNAJC9	-0.878654	1.9316	-1.06387	0.34342	0.921386	-8.02668
EPHB6	-0.878649	1.6917	-0.19358	0.855305	1	-8.61911
MAK16	-0.87813	1.26288	-3.38006	0.0248298	0.16668	-5.1781
ZNF544	-0.877906	0.621714	-13.3011	0.000117316	0.00489238	1.31476
RPS9	-0.87758	4.47882	-1.04476	0.351246	0.936624	-7.69552
F5	-0.877391	2.99014	-1.34258	0.245884	0.705058	-7.30215
FAM49A	-0.876733	1.99514	-0.820513	0.454964	1	-8.2546
TNFRSF9	-0.876708	1.6775	-0.561888	0.602187	1	-8.44216
APBB1IP	-0.875863	5.63934	-4.13197	0.0124465	0.0997856	-4.07441
SERBP1	-0.875713	1.14371	-2.22412	0.0854672	0.381447	-6.57583
MORF4L2	-0.87557	0.619557	-7.91537	0.00101319	0.0179128	-1.29943
MUT	-0.874994	1.71997	-4.91691	0.00658215	0.0636714	-3.62851
ZNF506	-0.873737	0.891864	-0.570843	0.596613	1	-8.39127
DCUN1D2	-0.873355	1.25026	-0.680237	0.531212	1	-8.34047
BBS4	-0.873164	0.97007	-0.878636	0.425944	1	-8.15352
PHACTR4	-0.872654	2.11979	-11.95	0.000184088	0.00631038	0.699387
RAB21	-0.872646	1.94347	-2.32334	0.0762377	0.351269	-6.48995
CXorf21	-0.872544	2.89575	-3.14241	0.0314554	0.201369	-5.07176
DUS2	-0.872407	1.18746	-0.443089	0.67908	1	-8.45
CDC42SE2	-0.872034	2.05454	-3.10182	0.032782	0.207243	-5.48324
ARFGEF2	-0.871993	2.64145	-9.33865	0.000514213	0.0117993	-0.180046
RNF168	-0.871674	2.57784	-9.84382	0.000413454	0.010319	0.0716998
CUX1	-0.871355	2.31814	-0.915366	0.408384	1	-8.10117
RRM2	-0.870711	0.617159	-3.32379	0.0262385	0.174173	-5.19232
NOMO2	-0.870302	1.42354	-0.78825	0.471725	1	-8.26459
CD47	-0.869388	0.897684	-3.91479	0.0150635	0.114948	-4.56465
RASGEF1B	-0.869065	1.41567	-1.81648	0.138417	0.552151	-7.11349
B4GALT5	-0.868737	5.09603	-2.2158	0.0862954	0.383922	-6.29469
CHST11	-0.868313	3.49978	-3.86077	0.0158124	0.119676	-4.28901
SIK2	-0.868191	1.8533	-1.20865	0.289007	0.799645	-7.86318
NDUFA1	-0.867408	3.06802	-4.76827	0.00738223	0.06895	-3.36704
CCR8	-0.866823	0.614017	-5.92444	0.00322223	0.0386884	-2.69802
ZNF384	-0.866713	0.614689	-5.72675	0.00367732	0.0425132	-2.85732
NUS1	-0.865948	2.28134	-3.80529	0.0166279	0.124471	-4.72192
SMIM30	-0.865311	1.40813	-0.790229	0.470684	1	-8.26204
OTULINL	-0.864904	2.76071	-5.38706	0.0046553	0.0499123	-2.81997
MLLT10	-0.863099	1.29268	-0.45471	0.671327	1	-8.48923
MYO9B	-0.863072	1.13934	-0.298168	0.779427	1	-8.54884
TCFL5	-0.862912	1.55848	-0.38339	0.719631	1	-8.52337
HNMT	-0.86291	0.910906	-0.980049	0.37891	0.995925	-8.0518
NAXD	-0.862811	2.25339	-3.597	0.0201658	0.142789	-4.71984
COX6A1	-0.861892	5.77019	-7.07124	0.00159833	0.0243935	-1.61525
CDCA7L	-0.861816	1.70991	-2.4184	0.068423	0.324003	-6.36268
ANKLE2	-0.861222	1.40648	-0.284169	0.78944	1	-8.57193
INKA2	-0.860852	1.49533	-0.417135	0.696563	1	-8.50275
PURB	-0.860168	2.72641	-6.69134	0.00199331	0.0281471	-1.80236
MCCC2	-0.859724	2.47021	-6.72564	0.00195312	0.0278119	-1.83581
ARL2BP	-0.859356	0.614784	-2.91582	0.0397514	0.236319	-5.67203
TMEM35B	-0.859149	3.73488	-3.88037	0.0155357	0.118093	-4.28068
UTP25	-0.858945	1.41976	-1.40449	0.228095	0.670218	-7.62185
RAB32	-0.858826	5.47293	-13.723	0.000102835	0.00453701	1.69388
NUFIP1	-0.858155	0.611492	-42.482	8.26e-07	0.000261856	7.08252
CTDNEP1	-0.858119	3.21823	-1.03152	0.356762	0.948372	-7.64907
NMNAT1	-0.85789	1.71201	-4.20151	0.0117253	0.0950113	-4.31329
RMDN2	-0.857812	0.612508	-2.41179	0.0689361	0.325444	-6.29499
SEC23IP	-0.857692	2.17994	-29.211	4.12e-06	0.000657356	5.27678
PRPSAP1	-0.856827	2.2308	-5.66062	0.00384663	0.0438511	-2.81554
FAM98B	-0.856693	1.32304	-0.957654	0.388906	1	-8.10348
SELENOW	-0.856502	2.03935	-1.27086	0.268157	0.752986	-7.59936
SNX4	-0.856226	1.43207	-1.55529	0.189898	0.662332	-7.44042
CENPQ	-0.856023	0.751267	-1.07273	0.339843	0.913209	-7.94456
IKBIP	-0.855891	1.51851	-0.894716	0.418182	1	-8.17595
MFAP1	-0.853451	2.25021	-6.58762	0.00212115	0.0292171	-2.19631
TARDBP	-0.852521	0.608539	-7.46767	0.00128303	0.0211243	-1.58376
PRTN3	-0.852026	1.06281	-0.337843	0.751331	1	-8.52793
TNFSF10	-0.851749	0.93556	-0.445432	0.677513	1	-8.46742
FDX1	-0.851737	2.16716	-2.2717	0.0808963	0.366121	-6.51475
P2RX7	-0.851728	2.55785	-3.69187	0.0184544	0.133609	-4.48053
SEC22B	-0.85153	2.79122	-5.7037	0.00373529	0.0429307	-2.55363
FAM124B	-0.851524	0.606506	-6.166	0.00275513	0.0345394	-2.5078
MAD1L1	-0.850634	1.25553	-0.424896	0.691311	1	-8.50164
AGGF1	-0.850573	2.19636	-6.78494	0.0018859	0.0271377	-2.01626
ZNF543	-0.850409	1.69478	-0.802862	0.464076	1	-8.26082
THEMIS	-0.849685	0.610269	-3.74005	0.0176509	0.129904	-4.72713
ATG3	-0.849507	3.85993	-3.93508	0.014793	0.113236	-4.22979
CD40LG	-0.849477	2.47577	-2.87499	0.0415013	0.240411	-5.45503
TRMT6	-0.849197	0.61158	-2.7993	0.0449834	0.245639	-5.81291
MAP3K6	-0.849062	1.16952	-0.497617	0.643125	1	-8.41511
RAB35	-0.848751	4.76231	-9.31151	0.000520432	0.0118726	-0.245352
NME1-NME2	-0.848579	0.607136	-17.9556	3.29e-05	0.00220572	2.84785
METTL18	-0.848242	1.07083	-0.658134	0.544016	1	-8.34331
TNFRSF1B	-0.847522	8.02733	-3.79391	0.0168011	0.125383	-4.41134
CDC14B	-0.847119	1.34689	-0.4156	0.697605	1	-8.51254
PLEKHG1	-0.847037	1.03716	-1.87954	0.128326	0.519706	-7.00647
RBBP9	-0.846944	1.4062	-1.50134	0.202769	0.662332	-7.50436
B3GAT1	-0.846728	1.23957	-0.358163	0.737112	1	-8.53177
ZFAND3	-0.846706	3.06536	-0.884178	0.423256	1	-7.78806
RAB22A	-0.846691	2.20998	-7.24719	0.00144794	0.0227231	-1.65492
IKZF5	-0.845795	1.81003	-1.31426	0.254457	0.723097	-7.74311
AGMAT	-0.845714	1.17448	-17.1846	3.97e-05	0.00249018	2.5849
TALDO1	-0.845675	7.96158	-5.6569	0.00385645	0.0438543	-2.65965
ZNF740	-0.845367	2.61281	-12.8109	0.000137421	0.00531343	1.40451
EXOSC8	-0.844758	1.26175	-1.2743	0.267047	0.750405	-7.76245
VPS53	-0.844165	2.57848	-6.03972	0.00298825	0.0365247	-2.30901
VPS13C	-0.843117	0.930031	-0.815108	0.457739	1	-8.20609
MFN2	-0.842547	1.47177	-0.697988	0.521082	1	-8.31732
ERMP1	-0.842331	2.34637	-10.5487	0.000310135	0.00869638	0.307568
ZC3H10	-0.84223	0.797763	-1.24622	0.27624	0.770726	-7.75912
HMGCS1	-0.840899	2.07855	-5.92436	0.00322239	0.0386884	-2.75481
BCL7C	-0.840385	0.791763	-0.784631	0.473634	1	-8.22102
TMX1	-0.839702	2.64541	-6.41819	0.00235209	0.0313101	-2.00908
STX3	-0.838992	2.26784	-2.82993	0.0435355	0.242779	-5.62468
ELMO2	-0.83818	1.16809	-0.530389	0.622049	1	-8.43635
TP53BP2	-0.837456	1.36217	-3.49764	0.0221617	0.152898	-5.05061
PPP1R2	-0.836344	3.68887	-6.84362	0.00182214	0.0265024	-1.71698
VPS54	-0.836099	1.82367	-6.72027	0.00195934	0.0278433	-2.17593
TCEAL8	-0.835653	1.32333	-0.98576	0.376396	0.990511	-8.07535
CRBN	-0.835107	0.603624	-1.4475	0.216485	0.662332	-7.50811
TBC1D9	-0.835055	2.77567	-3.01971	0.0356691	0.220735	-5.22065
ALKBH3	-0.834626	0.599726	-11.2138	0.000240275	0.00744398	0.450023
SMIM26	-0.833883	2.91752	-4.5967	0.00845535	0.0752856	-3.52713
SNRPA1	-0.832847	1.65801	-1.43753	0.219123	0.662332	-7.59481
ARMC10	-0.832595	0.596314	-2.92968	0.039177	0.235074	-5.65206
MRPL19	-0.832502	1.89049	-1.35088	0.243421	0.700251	-7.70249
ALDH1B1	-0.832331	1.45162	-1.28195	0.264591	0.745318	-7.76571
ZNF8	-0.83224	1.94974	-2.53575	0.0599828	0.2961	-6.20866
TXLNA	-0.831504	3.60665	-9.60399	0.00045795	0.0109351	-0.0465398
COL6A2	-0.831455	1.27227	-0.411506	0.700386	1	-8.48393
USP47	-0.830646	1.28756	-0.410832	0.700844	1	-8.51021
PSMA1	-0.830578	1.46266	-0.509393	0.635504	1	-8.46849
GYG1	-0.83054	1.14294	-0.272448	0.797861	1	-8.55654
ATP5MC2	-0.830146	0.602638	-1.44361	0.217512	0.662332	-7.5126
FP565260.6	-0.829144	2.73496	-4.15792	0.0121713	0.0980596	-3.96581
KLHL6	-0.828586	3.28001	-4.8981	0.00667743	0.0641988	-3.25587
ZNF853	-0.828259	1.42174	-1.74075	0.151652	0.592551	-7.20826
TXLNG	-0.827824	1.27781	-1.77576	0.145378	0.572935	-7.15449
FBLN7	-0.827654	1.15615	-0.536206	0.618351	1	-8.43152
NME2	-0.827485	0.601093	-1.52781	0.196348	0.662332	-7.4105
HDDC2	-0.826863	0.598184	-5.74339	0.00363614	0.0421508	-2.84086
LGMN	-0.826743	1.1688	-0.262427	0.805085	1	-8.56188
MRPS33	-0.82659	0.595481	-8.64963	0.000705061	0.0143528	-0.85548
NTAN1	-0.82556	0.59538	-27.5747	5.27e-06	0.000761009	5.01066
MOSPD2	-0.825361	0.596572	-4.80045	0.00719953	0.0679218	-3.66044
SCRN3	-0.825166	1.05055	-0.600333	0.578487	1	-8.38201
BMF	-0.824924	0.80548	-0.692104	0.524424	1	-8.2962
GSDMB	-0.824192	0.594044	-2.61916	0.0546958	0.277646	-6.03182
KLRC3	-0.824176	0.889314	-0.493143	0.646034	1	-8.43702
CFL1	-0.823392	4.79326	-1.76221	0.147773	0.580982	-6.86567
STAMBPL1	-0.823385	0.815171	-0.657799	0.544211	1	-8.32275
ATRAID	-0.823371	1.13363	-0.916156	0.408012	1	-8.12829
DDX52	-0.82297	1.27642	-1.95404	0.1174	0.484346	-6.92793
HMOX1	-0.821597	5.158	-2.53228	0.0602151	0.297023	-5.89645
CCDC90B	-0.821324	0.778093	-0.780141	0.476011	1	-8.22292
CALM2	-0.821199	0.845708	-1.08832	0.333633	0.899303	-7.93455
NUGGC	-0.82026	0.996506	-4.74934	0.00749229	0.0696138	-3.74031
EEF2K	-0.820168	2.50294	-5.1321	0.00560024	0.057232	-3.07698
TRMT13	-0.819932	0.783061	-0.76079	0.486358	1	-8.23946
SUPV3L1	-0.819907	2.21897	-8.20179	0.00087652	0.0163191	-1.01676
LILRB4	-0.819891	1.42313	-0.256289	0.809522	1	-8.58077
GSPT2	-0.819792	1.21991	-0.949327	0.392679	1	-8.10327
CDC26	-0.81889	1.52635	-1.1571	0.307416	0.841406	-7.90525
SFT2D1	-0.81705	4.51791	-3.45562	0.0230747	0.15772	-4.77941
TTC32	-0.815932	1.44641	-0.176288	0.86806	1	-8.60324
TCF20	-0.813891	1.54465	-2.58546	0.0567661	0.2841	-6.13855
AGPAT5	-0.813452	1.97582	-1.95774	0.116884	0.482903	-6.95877
ZNF816-ZNF321P	-0.813116	1.15504	-0.515059	0.631857	1	-8.44373
PARG	-0.812886	1.69662	-2.95917	0.037986	0.232003	-5.69084
OSGIN2	-0.812881	1.08623	-1.02867	0.35796	0.951042	-8.01494
NSD3	-0.812369	0.584713	-2.81925	0.0440344	0.244122	-5.78381
ACADVL	-0.811914	0.993625	-0.356946	0.737961	1	-8.51285
ZNF721	-0.811675	0.587907	-15.9814	5.4e-05	0.002961	2.25698
ZDHHC14	-0.811527	0.996608	-0.70796	0.515452	1	-8.29845
SMARCA5	-0.81106	2.18627	-7.51016	0.00125393	0.0207671	-1.55042
CSTF3	-0.810703	0.587773	-35.5434	1.78e-06	0.000400773	6.24808
B3GNT2	-0.810506	3.01129	-3.36316	0.0252432	0.168994	-4.81703
PDZD11	-0.809917	1.67371	-0.870102	0.43011	1	-8.20392
ADA	-0.809348	3.2354	-5.5507	0.00414941	0.0458395	-2.68461
PDGFD	-0.808398	0.587234	-32.1922	2.71e-06	0.00051264	5.77127
IMP3	-0.808009	0.977726	-0.512298	0.633632	1	-8.43241
ITPRID2	-0.807998	0.589672	-3.66706	0.018885	0.135925	-4.80292
PRKAG1	-0.807944	0.773586	-0.744858	0.495002	1	-8.25132
TIMM8A	-0.807361	0.588639	-4.78874	0.00726539	0.0683044	-3.66993
B3GLCT	-0.805965	0.871228	-0.901439	0.414971	1	-8.12204
RPUSD4	-0.805695	2.24145	-3.46444	0.0228795	0.156715	-4.96908
STAT4	-0.805392	0.585494	-14.0049	9.44e-05	0.00429506	1.58364
TMEM126A	-0.805196	0.58838	-1.64771	0.169737	0.644495	-7.26044
KLF11	-0.805183	2.8971	-3.16541	0.0307312	0.197844	-5.04444
TRUB2	-0.803937	1.72219	-3.06709	0.033969	0.212761	-5.56287
BZW2	-0.803372	0.581029	-3.43747	0.0234827	0.159988	-5.05658
RSRP1	-0.802735	3.0774	-1.95305	0.117539	0.484714	-6.54971
ERGIC3	-0.802723	0.576296	-1.50121	0.202801	0.662332	-7.43847
MED7	-0.802637	1.49381	-0.766489	0.483293	1	-8.28486
MLC1	-0.802142	3.16804	-2.97585	0.0373308	0.229106	-5.27461
ZFHX3	-0.802005	1.14795	-0.845594	0.442256	1	-8.19397
BMS1	-0.801903	1.35041	-1.4321	0.220575	0.662332	-7.58254
DTNBP1	-0.800626	1.41602	-0.311028	0.770274	1	-8.5566
TULP4	-0.800601	2.17707	-6.43525	0.00232749	0.0310786	-2.33147
VAMP8	-0.800445	0.587509	-1.46774	0.211225	0.662332	-7.48093
N4BP1	-0.800027	3.90171	-4.4398	0.00960374	0.0824461	-3.72122
PANX1	-0.799512	3.08611	-3.11709	0.0322754	0.20523	-5.10423
HLA-DOB	-0.798882	2.45377	-0.289344	0.785733	1	-8.60519
UQCRFS1	-0.798601	3.21801	-4.86481	0.00685015	0.0652841	-3.28399
CMC2	-0.798405	1.09902	-0.406124	0.70405	1	-8.49798
ACACB	-0.797899	0.579492	-2.9333	0.0390287	0.235074	-5.64473
ZNF264	-0.797409	0.735345	-0.908317	0.411707	1	-8.10398
RWDD2B	-0.797351	0.801476	-1.17432	0.30115	0.827184	-7.83764
FCRL2	-0.796885	1.54665	-1.35088	0.243423	0.700251	-7.68466
RAD54L2	-0.795424	2.67761	-9.69828	0.000439789	0.0106778	0.0189775
PDGFC	-0.794723	1.93403	-1.88443	0.127575	0.517715	-7.04692
PSMB4	-0.794557	6.55879	-6.06609	0.00293765	0.0360859	-2.34749
TRIM4	-0.794313	0.691662	-1.23179	0.281082	0.781903	-7.76471
MCCC1	-0.794303	1.42154	-1.13369	0.316121	0.860685	-7.92757
VPS26B	-0.793952	4.27423	-5.90157	0.00327125	0.0389926	-2.44868
CUTC	-0.793664	2.58479	-13.6874	0.000103968	0.00455835	1.73767
HCK	-0.793547	3.00784	-2.44699	0.0662499	0.316613	-5.92004
IAH1	-0.793495	2.63696	-4.53344	0.0088975	0.0778809	-3.60126
ATP6V1H	-0.793268	0.729798	-0.781219	0.475439	1	-8.21711
PEX1	-0.793007	1.37826	-1.38687	0.233028	0.6791	-7.63787
PAICS	-0.79197	0.581933	-1.44744	0.216501	0.662332	-7.50434
PCNP	-0.791845	1.08227	-0.522993	0.626769	1	-8.43285
ZPR1	-0.790906	2.04544	-5.56007	0.00412251	0.045645	-3.02885
RPLP1	-0.790436	8.41394	-5.35375	0.00476717	0.0508343	-2.90773
KDELR2	-0.78978	4.14212	-8.32231	0.000825792	0.0157976	-0.783348
RPRD2	-0.788544	2.33484	-5.60348	0.00400058	0.0448513	-2.76669
PTPRE	-0.788458	4.50145	-4.66016	0.00803799	0.0728912	-3.53397
SCD	-0.78844	1.53913	-7.33809	0.001377	0.0221334	-1.73169
CWC25	-0.78843	2.08371	-1.88639	0.127277	0.516843	-7.04407
VPS52	-0.788074	2.82303	-1.29483	0.260508	0.736351	-7.35718
CMC4	-0.78747	1.22863	-0.43764	0.682731	1	-8.49133
RP2	-0.786829	3.44934	-2.14232	0.0940037	0.409679	-6.32595
IRF2BP2	-0.786379	3.95669	-3.54836	0.0211153	0.147807	-4.65407
RBM12B	-0.785294	1.8977	-0.486369	0.650452	1	-8.4992
DHODH	-0.78529	0.574986	-11.6442	0.000205221	0.00681627	0.645336
CREB3	-0.784942	3.029	-4.74372	0.00752533	0.0698217	-3.3896
SMARCD1	-0.784806	0.579753	-1.44355	0.217527	0.662332	-7.50861
PARK7	-0.784773	0.865554	-0.475997	0.657251	1	-8.44314
NUP188	-0.784515	3.32711	-3.07422	0.0337211	0.211614	-5.16538
PLA2G4A	-0.784449	1.07149	-3.20865	0.0294213	0.190598	-5.35847
TTC27	-0.783559	2.34217	-3.64767	0.0192296	0.137548	-4.64149
ATXN1L	-0.783124	3.40748	-14.1051	9.16e-05	0.0042124	1.89249
ALOX15	-0.782485	4.1823	-1.14196	0.313021	0.854057	-7.58344
CSTF2T	-0.781937	2.91895	-23.7642	9.96e-06	0.00111103	4.48839
RASSF4	-0.781902	3.16487	-2.29334	0.0789072	0.359796	-6.11956
TRAM2	-0.781839	2.43454	-4.35531	0.0102991	0.0867259	-3.82145
PARM1	-0.781589	0.803184	-1.17515	0.300851	0.82671	-7.8361
USP9Y	-0.781188	0.823994	-0.542463	0.614389	1	-8.40073
NCOR1	-0.780767	2.48508	-2.02051	0.108491	0.4568	-6.49678
NME7	-0.78058	0.67746	-1.29027	0.261946	0.739564	-7.69645
PDS5B	-0.780479	0.573531	-13.7414	0.000102254	0.00452357	1.48872
AKIRIN2	-0.780204	5.17827	-5.02683	0.00605684	0.0605129	-3.21301
JAML	-0.779943	4.87313	-9.43901	0.000491987	0.011487	-0.181361
YLPM1	-0.779915	0.86557	-0.471638	0.66012	1	-8.44547
LANCL2	-0.779912	1.30687	-1.05539	0.346875	0.928245	-8.00168
USP33	-0.779748	2.23254	-0.972506	0.382253	1	-8.1011
PHYH	-0.779585	1.01035	-0.553497	0.607439	1	-8.4081
XPA	-0.779501	1.37439	-0.601146	0.577993	1	-8.40273
C1QA	-0.779138	1.66633	-0.266635	0.802049	1	-8.57757
SIKE1	-0.778977	1.38358	-1.2448	0.276715	0.771832	-7.80193
RNF216	-0.778935	3.62196	-9.23297	0.000538955	0.012168	-0.245082
ZNF589	-0.778557	1.59643	-0.872138	0.429114	1	-8.18759
FKBP15	-0.778214	3.05597	-5.38827	0.0046513	0.0498966	-2.81526
PSMC4	-0.777979	0.573506	-1.77462	0.145578	0.573493	-7.0987
CCR2	-0.777966	3.5554	-0.568568	0.598026	1	-8.06319
MRPS21	-0.777934	0.653077	-1.65845	0.16754	0.637384	-7.25134
HMBOX1	-0.777539	0.5727	-7.31165	0.00139719	0.022305	-1.68081
FEN1	-0.776723	1.76932	-2.0741	0.101839	0.435041	-6.8008
CXCL10	-0.776629	0.978026	-0.575403	0.593787	1	-8.39106
DIP2B	-0.776543	4.17379	-4.28038	0.0109664	0.0906574	-3.89134
CYP4V2	-0.775854	1.68147	-1.52459	0.197119	0.662332	-7.48615
UBXN4	-0.775687	3.63438	-3.69308	0.0184337	0.133508	-4.47912
MAD2L2	-0.775681	0.57049	-27.3735	5.44e-06	0.000764429	4.97741
PSMD4	-0.775447	5.34351	-6.80604	0.00186267	0.0268964	-1.79773
C16orf72	-0.775182	4.28626	-3.27969	0.0274078	0.18035	-4.97202
XPNPEP3	-0.77513	1.57865	-1.5561	0.189711	0.662332	-7.44288
EEF2	-0.77428	9.32569	-3.30969	0.0266059	0.176017	-4.9285
MSH3	-0.774225	1.76225	-2.01546	0.109141	0.458556	-6.87468
ATRN	-0.774165	2.35734	-4.58657	0.00852439	0.0757286	-3.6298
ZRSR2	-0.773774	0.954843	-0.650791	0.548317	1	-8.33686
AC073111.5	-0.773422	0.714737	-0.930551	0.401299	1	-8.08033
TMEM87B	-0.773025	2.66332	-6.91514	0.00174794	0.0257369	-1.64522
VPS26C	-0.772206	0.568107	-16.6441	4.54e-05	0.00267326	2.46734
USP3	-0.77203	1.05715	-0.617812	0.567914	1	-8.36847
ANKRD36C	-0.771475	0.994434	-0.597627	0.580136	1	-8.37751
DCUN1D5	-0.771229	2.08888	-2.52993	0.060373	0.297727	-6.20752
BASP1	-0.771147	0.56753	-2.8465	0.0427746	0.241128	-5.74761
C1QB	-0.77107	0.927747	-0.379304	0.722449	1	-8.49628
AES	-0.769797	1.13894	-0.399003	0.708913	1	-8.50326
RNF115	-0.769628	2.07874	-8.09007	0.000926976	0.0168278	-1.20934
CLEC9A	-0.769361	0.567733	-29.2637	4.08e-06	0.000657356	5.30733
AKAP12	-0.769227	0.567287	-15.7422	5.75e-05	0.00309599	2.1833
SLC25A38	-0.76589	1.41987	-0.165021	0.876395	1	-8.6023
TRMO	-0.765701	0.640458	-1.62928	0.173575	0.655322	-7.28579
CHMP2B	-0.765018	0.565574	-3.99543	0.014022	0.108778	-4.4478
CDK5RAP3	-0.764493	0.561749	-2.66441	0.0520491	0.268529	-5.96998
ARFIP1	-0.764205	0.563191	-6.82289	0.00184436	0.0267255	-2.01529
RAMACL	-0.764047	1.00935	-0.584448	0.588206	1	-8.38745
RAP1B	-0.763966	0.564774	-21.306	1.59e-05	0.00144201	3.7226
TTC21B	-0.763532	1.18406	-1.43174	0.220671	0.662332	-7.57013
RGMB	-0.763498	0.97472	-0.574636	0.594261	1	-8.39088
NSMCE4A	-0.763412	0.562132	-4.31454	0.010656	0.0887701	-4.1218
ZNF749	-0.763071	0.837738	-0.488058	0.649349	1	-8.43312
SPOPL	-0.762836	3.00997	-2.48926	0.0631783	0.306862	-5.86738
NFE2L3	-0.762682	1.46994	-1.21495	0.286828	0.794866	-7.83189
RNF219	-0.762306	1.16102	-1.67931	0.163357	0.626442	-7.26517
GPRIN3	-0.76213	1.42403	-0.610229	0.572485	1	-8.3994
RNLS	-0.761146	0.565226	-5.65544	0.00386029	0.0438543	-2.90712
POP1	-0.761129	1.06313	-3.25027	0.0282217	0.184347	-5.30868
TAF13	-0.761034	2.07584	-6.71687	0.00196329	0.0278433	-2.16895
SRFBP1	-0.760743	0.846773	-0.926415	0.403218	1	-8.09472
KIAA1109	-0.760709	1.06179	-3.32911	0.0261012	0.173554	-5.21787
OFD1	-0.760499	0.56255	-9.21769	0.000542653	0.0122374	-0.532142
GTF2A2	-0.760433	0.563207	-35.9758	1.69e-06	0.000389465	6.30782
YPEL1	-0.760359	2.52904	-5.04189	0.00598884	0.0601702	-3.14513
DNAJB6	-0.759935	0.686484	-1.07257	0.339908	0.913209	-7.93529
MIS18A	-0.759804	1.15674	-0.409677	0.70163	1	-8.49907
SUMO1	-0.759675	2.31152	-2.29038	0.0791752	0.360742	-6.23604
HABP4	-0.759466	1.45563	-0.284037	0.789535	1	-8.57268
UXT	-0.758859	2.56328	-1.05789	0.345855	0.9264	-7.95191
LYRM2	-0.758322	1.06951	-1.80942	0.139599	0.555554	-7.09457
STEAP4	-0.757864	3.88116	-2.14479	0.0937328	0.408796	-6.34607
NSMAF	-0.757674	2.58378	-1.70845	0.157694	0.611174	-6.87555
ING3	-0.75652	0.831141	-0.495013	0.644817	1	-8.4285
PTMA	-0.755869	0.558496	-5.20899	0.00529276	0.0551374	-3.28524
CLPTM1L	-0.755631	0.552997	-1.47865	0.208442	0.662332	-7.46166
STRAP	-0.755308	4.35683	-3.32685	0.0261594	0.173824	-4.92084
NEDD1	-0.75452	0.770801	-0.61679	0.568529	1	-8.34569
EXT2	-0.754402	0.552392	-1.47866	0.208439	0.662332	-7.46154
HAUS3	-0.754273	0.907539	-0.385051	0.718488	1	-8.49156
ARMT1	-0.753878	0.562585	-1.50352	0.202234	0.662332	-7.43324
GFOD1	-0.753289	2.4687	-6.07675	0.0029175	0.0359057	-2.29313
TMEM184C	-0.7532	1.9849	-1.75014	0.149942	0.587621	-7.2226
BBS12	-0.752809	0.558844	-25.4902	7.38e-06	0.000946974	4.62439
RANBP1	-0.752558	0.772285	-0.610999	0.57202	1	-8.34947
GCNT4	-0.752095	0.794346	-1.11742	0.322304	0.874455	-7.89677
MOCS2	-0.751996	0.562781	-2.36006	0.0731075	0.339957	-6.35161
CXCR1	-0.750714	8.4017	-2.56828	0.0578552	0.288289	-5.83395
GUCY1B1	-0.75055	0.561449	-2.20946	0.0869321	0.385967	-6.54277
ZNF41	-0.750304	0.740304	-0.720905	0.508209	1	-8.26516
VAMP5	-0.749785	4.17434	-2.45916	0.0653493	0.31376	-5.9606
RECK	-0.746353	1.16643	-2.30762	0.0776242	0.355407	-6.4665
CCL23	-0.746197	0.553135	-3.72839	0.0178416	0.13059	-4.72969
FKBP11	-0.745007	1.37686	-0.257137	0.808909	1	-8.57508
ENDOD1	-0.744671	4.30918	-1.89874	0.12541	0.510634	-6.67869
RPSA	-0.744157	7.69538	-5.76513	0.00358317	0.04167	-2.57514
KIF13B	-0.743939	2.92612	-8.80261	0.00065607	0.0138172	-0.454662
BLNK	-0.742053	1.18586	-0.970562	0.383118	1	-8.07736
STK10	-0.740706	1.37444	-0.648256	0.549806	1	-8.35775
LSM8	-0.740538	1.17401	-0.571725	0.596065	1	-8.40705
TRUB1	-0.739541	1.13494	-0.658448	0.543832	1	-8.34378
BRI3BP	-0.738404	3.06258	-3.39244	0.0245318	0.165075	-4.78598
ZBED4	-0.738232	2.74135	-5.94986	0.0031688	0.0382084	-2.3554
FFAR2	-0.737649	6.85933	-2.25378	0.082585	0.371623	-6.24994
HSH2D	-0.7376	0.544124	-1.47879	0.208405	0.662332	-7.45992
MECP2	-0.737152	0.549022	-4.76738	0.00738733	0.0689648	-3.68287
OPN3	-0.736291	2.48689	-3.48505	0.0224306	0.154373	-4.71418
ZNF552	-0.736058	2.31376	-7.28074	0.00142125	0.0225312	-1.52124
APOBR	-0.73597	4.62266	-3.73395	0.0177505	0.130241	-4.47674
[truncated: 17,643 more rows]
