# Supplementary material for: Machine learning algorithms assisted identification of post-stroke depression associated biological features
Source: Front Neurosci. 2023 Mar 8;17:1146620. doi: 10.3389/fnins.2023.1146620 (PMC10030717; doi:10.3389/fnins.2023.1146620)
Supplement: Supplementary Table 2 — Differentially expressed genes in GSE122709. [file Table_2.XLSX]

## Sheet: DEG
	logFC	AveExpr	t	P.Value	adj.P.Val	B
LOC101927923	-2.81469	3.13336	-12.7334	2.22e-10	2.85e-06	13.7838
RN7SL1	2.29698	13.1538	12.4131	3.35e-10	2.85e-06	13.6478
ND4L	-3.08758	5.70385	-12.3802	3.49e-10	2.85e-06	13.6269
LOC107986465	-2.34578	3.15652	-12.5297	2.88e-10	2.85e-06	13.554
LOC107986477	-2.215	4.833	-12.0827	5.15e-10	3.36e-06	13.2111
GPX1	2.63572	8.7227	11.5616	1.04e-09	4.84e-06	12.5756
RN7SL2	1.65774	13.0082	11.5837	1.01e-09	4.84e-06	12.529
LINC01138	-1.6604	4.32864	-11.32	1.45e-09	5.09e-06	12.1914
SH3BGRL	1.82295	7.27127	11.2761	1.54e-09	5.09e-06	12.1836
LOC105373117	-2.2386	4.71085	-11.101	1.97e-09	5.09e-06	11.9201
CAP2P1	-2.79752	2.83694	-11.2013	1.71e-09	5.09e-06	11.8715
ND5	-3.30269	7.02498	-11.0013	2.27e-09	5.09e-06	11.8004
MTATP6P1	-2.74989	5.46254	-10.9767	2.35e-09	5.09e-06	11.7678
ATP6	-2.60659	7.43883	-10.9668	2.38e-09	5.09e-06	11.7482
LINC01000	-1.78991	5.94572	-10.9341	2.5e-09	5.09e-06	11.7106
ERP27	-1.82929	4.05267	-10.8768	2.71e-09	5.2e-06	11.5804
LOC100507131	-2.24245	2.72329	-10.9916	2.3e-09	5.09e-06	11.5769
ND4	-3.05818	8.03364	-10.7269	3.36e-09	5.65e-06	11.3925
LOC101928524	-2.35575	2.90814	-10.775	3.14e-09	5.65e-06	11.3277
ARL6IP5	1.3119	8.13749	10.6377	3.83e-09	5.65e-06	11.2835
OAZ1	0.967257	9.57287	10.6202	3.93e-09	5.65e-06	11.2296
MGEA5	-1.24191	8.41438	-10.6107	3.98e-09	5.65e-06	11.2241
LOC107984434	-2.65742	5.23669	-10.5426	4.4e-09	5.93e-06	11.1522
ARHGAP26-IT1	-2.7259	2.49748	-10.6897	3.55e-09	5.65e-06	11.136
LOC105369161	-2.08304	5.158	-10.4629	4.95e-09	5.93e-06	11.0359
COLGALT2	-2.18544	2.71543	-10.4724	4.88e-09	5.93e-06	10.8874
RGS18	2.65743	8.07884	10.3539	5.81e-09	5.93e-06	10.8764
RUNX1-IT1	-2.49042	3.64088	-10.385	5.55e-09	5.93e-06	10.8755
AGAP4	-1.75936	3.88733	-10.3756	5.63e-09	5.93e-06	10.8729
CNIH1	1.59338	5.12801	10.3623	5.74e-09	5.93e-06	10.8566
LOC105378120	-2.58846	2.8683	-10.371	5.67e-09	5.93e-06	10.7754
LOC107984747	-2.3217	6.51473	-10.2515	6.77e-09	6.31e-06	10.7222
PPBP	3.19774	9.1269	10.179	7.55e-09	6.84e-06	10.6048
LOC286437	-2.51093	2.1281	-10.312	6.19e-09	5.94e-06	10.5438
LOC105372976	-2.13958	4.7098	-10.1219	8.23e-09	7.07e-06	10.5343
ARNTL	-1.63354	3.42238	-10.0919	8.62e-09	7.2e-06	10.4363
LOC107986457	-2.38912	5.70781	-10.0257	9.53e-09	7.4e-06	10.393
LOC105370567	-2.2767	4.12564	-10.0105	9.75e-09	7.4e-06	10.3584
PKM	1.51512	9.75784	10.0128	9.72e-09	7.4e-06	10.3195
ZNF767P	-1.55282	4.73113	-9.92963	1.1e-08	7.66e-06	10.2482
LOC105371692	-2.33464	2.79309	-9.97645	1.03e-08	7.61e-06	10.2121
CCNG1	1.80613	6.56457	9.89952	1.16e-08	7.78e-06	10.2057
HSP90AB4P	-2.53789	2.1641	-10.049	9.19e-09	7.4e-06	10.1975
TAF1	-1.40328	6.1718	-9.89197	1.17e-08	7.78e-06	10.1886
LOC105372698	-2.41293	3.0012	-9.93507	1.09e-08	7.66e-06	10.1785
GSDMB	-1.82765	4.43942	-9.86265	1.22e-08	7.98e-06	10.1449
LOC107984993	-2.2572	3.71332	-9.84108	1.26e-08	8.06e-06	10.0931
PHBP19	-2.57474	0.891682	-10.331	6.02e-09	5.94e-06	10.0614
VAT1	1.3321	5.86567	9.77703	1.4e-08	8.43e-06	10.0198
LOC101928044	-2.47281	2.64684	-9.83066	1.28e-08	8.06e-06	9.98406
UVSSA	-1.40874	5.1558	-9.75129	1.45e-08	8.57e-06	9.98132
LOC107984984	-2.3557	2.75832	-9.78464	1.38e-08	8.43e-06	9.93286
MIR4734	4.75959	-1.36491	10.3668	5.7e-09	5.93e-06	9.90717
LOC107986211	-2.09298	2.97329	-9.74062	1.48e-08	8.57e-06	9.89201
DBT	-1.91597	3.44952	-9.7034	1.56e-08	8.57e-06	9.87366
LOC100419110	-2.34254	1.50675	-9.94476	1.08e-08	7.66e-06	9.85276
CCDC126	2.55509	4.98244	9.6882	1.6e-08	8.57e-06	9.83625
LOC100287825	-1.94652	3.61545	-9.65601	1.69e-08	8.61e-06	9.8118
LOC105370651	-2.5759	2.43177	-9.71742	1.53e-08	8.57e-06	9.78804
LRRFIP1	-2.11828	8.06319	-9.65426	1.69e-08	8.61e-06	9.77534
KIAA2026	-1.83669	4.1843	-9.58133	1.89e-08	9.37e-06	9.71582
COX1	-1.76354	11.8468	-9.69017	1.6e-08	8.57e-06	9.7155
RPL18A	1.7363	8.68624	9.5803	1.9e-08	9.37e-06	9.67808
LOC107986513	-1.99681	3.77183	-9.56144	1.95e-08	9.37e-06	9.67576
CCDC17	-1.94293	3.32058	-9.56642	1.94e-08	9.37e-06	9.66167
SYNGR2	1.47525	6.96242	9.48545	2.2e-08	9.94e-06	9.56386
AGAP6	-1.68177	4.09705	-9.47936	2.22e-08	9.94e-06	9.55786
NPIPB5	-1.67192	5.53726	-9.45388	2.32e-08	1.02e-05	9.51888
LOC105371816	-1.40037	4.5268	-9.42488	2.43e-08	1.04e-05	9.47822
LOC105378077	-2.53536	1.46168	-9.65609	1.68e-08	8.61e-06	9.45319
ENO1	1.35133	8.84795	9.43352	2.39e-08	1.04e-05	9.43611
ZNF160	-1.53067	5.18062	-9.39158	2.56e-08	1.07e-05	9.42517
LOC107986026	-2.57155	1.94477	-9.50973	2.12e-08	9.78e-06	9.39144
RN7SL834P	-2.20715	1.84898	-9.52571	2.07e-08	9.77e-06	9.38595
LOC100421438	-3.16558	1.92831	-9.50749	2.13e-08	9.78e-06	9.38211
PTCH1	-1.75319	3.95205	-9.35519	2.71e-08	1.12e-05	9.36399
SAMD4B	-2.21122	4.77312	-9.29319	2.99e-08	1.19e-05	9.2723
RPPH1	2.74757	12.6712	9.39117	2.56e-08	1.07e-05	9.26243
C20orf197	-1.70133	3.88915	-9.27844	3.07e-08	1.2e-05	9.24352
HIST2H3A	3.51686	-2.55571	10.1366	8.05e-09	7.07e-06	9.19684
RPL11P3	-2.88784	2.32691	-9.30785	2.92e-08	1.18e-05	9.17355
LINC00852	-1.88699	3.34768	-9.22614	3.33e-08	1.28e-05	9.14547
UBAP1L	-1.92145	3.39705	-9.22401	3.35e-08	1.28e-05	9.14461
SPEN	-1.95692	7.01809	-9.21107	3.42e-08	1.3e-05	9.09895
PHF5GP	-2.71321	0.465277	-9.70452	1.56e-08	8.57e-06	9.05899
AASDHPPT	1.47308	5.08164	9.14546	3.8e-08	1.38e-05	9.03676
LOC105377016	-1.6356	6.87027	-9.16735	3.67e-08	1.36e-05	9.03453
ALDOA	1.20725	9.23415	9.18429	3.57e-08	1.34e-05	9.01983
LPAR6	2.5975	7.05146	9.10575	4.05e-08	1.44e-05	8.96742
LOC105377453	-2.35957	2.74544	-9.11385	4e-08	1.43e-05	8.93376
RPS27P19	-3.18795	1.16921	-9.34297	2.76e-08	1.13e-05	8.92425
FLJ42393	-2.39401	2.1262	-9.14436	3.81e-08	1.38e-05	8.89656
EYA3	-1.23228	5.08723	-9.0523	4.42e-08	1.53e-05	8.88775
ANP32A-IT1	-2.20399	3.99356	-9.03419	4.55e-08	1.54e-05	8.86178
NFAT5	-1.12582	7.34257	-9.06662	4.32e-08	1.51e-05	8.86083
ARL15	1.77666	4.57901	9.03696	4.53e-08	1.54e-05	8.84703
LOC101926907	-2.29825	3.46269	-9.03083	4.58e-08	1.54e-05	8.84683
LOC105373826	-2.00947	4.34146	-9.0166	4.69e-08	1.54e-05	8.83456
CRACR2A	-1.45817	5.19921	-8.98626	4.93e-08	1.56e-05	8.77882
LOC100129617	-2.49562	2.45086	-9.01859	4.67e-08	1.54e-05	8.75657
APPL2	-1.51841	4.78707	-8.96829	5.07e-08	1.56e-05	8.75469
GFOD1	-1.99617	4.8924	-8.9674	5.08e-08	1.56e-05	8.75089
SDHD	1.15598	6.00261	8.95737	5.17e-08	1.57e-05	8.73354
RPS16	1.74683	9.23045	9.00243	4.8e-08	1.55e-05	8.72872
MIATNB	-1.20179	4.68951	-8.94391	5.28e-08	1.6e-05	8.71676
RPL18	1.81977	9.49146	8.97347	5.03e-08	1.56e-05	8.67295
RAP1GAP2	-1.44291	4.75424	-8.91349	5.55e-08	1.64e-05	8.66645
AGPAT4	-1.72695	4.3831	-8.91108	5.58e-08	1.64e-05	8.6648
RPS15AP10	-2.24753	2.13382	-8.98565	4.93e-08	1.56e-05	8.65889
MPLKIP	1.98245	3.34881	9.01391	4.71e-08	1.54e-05	8.64611
BIN2	-1.19671	7.81026	-8.91246	5.56e-08	1.64e-05	8.59094
JAKMIP1	-1.99811	2.98076	-8.88034	5.87e-08	1.69e-05	8.58735
GATS	-1.96214	4.01184	-8.85708	6.1e-08	1.74e-05	8.5778
ZNF490	-1.62233	4.20467	-8.82513	6.43e-08	1.75e-05	8.52619
B3GAT1	-2.12394	3.96448	-8.82035	6.48e-08	1.75e-05	8.51833
NCBP3	-1.45115	5.75824	-8.83042	6.37e-08	1.75e-05	8.51308
GAPDH	1.2629	10.0591	8.89219	5.75e-08	1.68e-05	8.50915
LOC107986798	-2.46979	2.56909	-8.83695	6.3e-08	1.75e-05	8.48916
CREBBP	-1.83082	7.42624	-8.83581	6.32e-08	1.75e-05	8.47032
LOC105377774	-2.08924	3.64221	-8.78397	6.88e-08	1.78e-05	8.45678
KIAA0754	-2.14663	4.04673	-8.77989	6.93e-08	1.78e-05	8.45277
RN7SL648P	-1.67072	2.76075	-8.80485	6.65e-08	1.76e-05	8.45038
CCDC57	-1.0205	5.22442	-8.78401	6.88e-08	1.78e-05	8.44992
RPLP1	1.59225	9.44354	8.83927	6.28e-08	1.75e-05	8.44738
NBPF26	-1.84385	5.7511	-8.77631	6.97e-08	1.78e-05	8.42133
LOC107984275	-2.03579	2.2118	-8.81394	6.55e-08	1.75e-05	8.40719
CALM2	1.34198	8.72996	8.7987	6.72e-08	1.77e-05	8.40066
SAP130	-1.39949	5.02536	-8.74869	7.3e-08	1.82e-05	8.39337
RGS3	-1.20286	6.28956	-8.75961	7.17e-08	1.81e-05	8.38373
LOC105375532	-2.30719	5.66489	-8.74383	7.36e-08	1.82e-05	8.36699
HOXB3	-2.07471	2.6061	-8.7547	7.23e-08	1.81e-05	8.36205
LOC729603	-2.36902	4.36751	-8.72544	7.59e-08	1.85e-05	8.36173
ASS1P1	-2.01255	1.76312	-8.81994	6.48e-08	1.75e-05	8.33238
PLEKHM3	-0.984151	6.24744	-8.71911	7.67e-08	1.85e-05	8.31914
CDK11A	-1.52407	3.84691	-8.68753	8.09e-08	1.9e-05	8.30155
LOC101928421	-1.68431	4.55995	-8.68756	8.09e-08	1.9e-05	8.29841
LOC105374407	-2.49511	3.91404	-8.68221	8.16e-08	1.9e-05	8.29338
RN7SL517P	-2.54033	2.3276	-8.72772	7.56e-08	1.85e-05	8.29254
NCOA6	-1.89839	5.79653	-8.69085	8.04e-08	1.9e-05	8.27756
LOC100996573	-1.63301	4.02101	-8.67018	8.33e-08	1.91e-05	8.27368
TTLL3	-1.54147	4.98461	-8.67087	8.32e-08	1.91e-05	8.26473
ATP8	-2.62717	5.15006	-8.66766	8.36e-08	1.91e-05	8.25152
OTUD7B	-1.39	3.47999	-8.65905	8.48e-08	1.91e-05	8.24997
ZNF544	-1.33453	4.95005	-8.64908	8.63e-08	1.91e-05	8.23006
LOC102724615	-1.9509	2.70263	-8.64791	8.65e-08	1.91e-05	8.20016
ZNF611	-1.19493	5.31066	-8.60555	9.28e-08	1.99e-05	8.15117
OR7E7P	-1.95933	1.69064	-8.71027	7.79e-08	1.87e-05	8.1492
VDAC2P2	-2.66818	1.99629	-8.66107	8.46e-08	1.91e-05	8.14221
PABPC1L	-1.51028	4.12622	-8.58935	9.54e-08	2e-05	8.14041
LOC645965	-1.77459	2.71552	-8.60992	9.22e-08	1.99e-05	8.13901
KMT2D	-1.88331	7.97886	-8.6501	8.61e-08	1.91e-05	8.13762
MGC27345	-1.82215	2.34637	-8.63103	8.89e-08	1.95e-05	8.13758
LOC107984656	-1.74152	5.72319	-8.59503	9.45e-08	2e-05	8.11989
RPS16P5	-2.74295	4.93709	-8.58336	9.64e-08	2e-05	8.11531
C2CD3	-1.24493	6.01999	-8.58763	9.57e-08	2e-05	8.10283
EEF1A1P30	-1.41934	2.92077	-8.56204	9.99e-08	2.05e-05	8.07212
EEF1A1P3	-1.48153	3.79613	-8.54743	1.02e-07	2.06e-05	8.07149
TUBA1B	1.26682	7.88996	8.58316	9.64e-08	2e-05	8.06472
LOC100421404	-1.64942	2.80359	-8.54937	1.02e-07	2.06e-05	8.04683
TMEM164	-1.8793	5.32836	-8.53107	1.05e-07	2.07e-05	8.02168
IWS1	-1.36308	5.04967	-8.51662	1.08e-07	2.08e-05	8.00668
LOC107986515	-1.82739	3.29278	-8.5041	1.1e-07	2.11e-05	7.99457
C3orf62	-2.48439	3.75277	-8.4946	1.12e-07	2.12e-05	7.98427
TRIM56	-1.61429	6.31094	-8.51855	1.08e-07	2.08e-05	7.97415
PCMTD1	1.57238	7.74006	8.52352	1.07e-07	2.08e-05	7.97272
LINC00893	-1.44338	3.38272	-8.48865	1.13e-07	2.12e-05	7.96994
ENOSF1	-1.72736	4.6512	-8.48633	1.14e-07	2.12e-05	7.96195
LOC107985120	-2.21298	3.3056	-8.4782	1.15e-07	2.12e-05	7.9531
ANKHD1-EIF4EBP3	-0.932768	8.15467	-8.5346	1.05e-07	2.07e-05	7.94384
MED15	-1.10028	6.54854	-8.50219	1.11e-07	2.11e-05	7.94324
RPS14	1.39504	10.0096	8.53397	1.05e-07	2.07e-05	7.90471
AHNAK	-2.38717	12.3784	-8.611	9.2e-08	1.99e-05	7.90073
CD58	-1.62853	5.42858	-8.44765	1.21e-07	2.21e-05	7.87952
ARPC1B	1.21212	8.41791	8.47911	1.15e-07	2.12e-05	7.86759
LOC105372681	-2.54051	1.30324	-8.57135	9.84e-08	2.03e-05	7.85478
EMBP1	1.77562	2.92333	8.53092	1.05e-07	2.07e-05	7.84644
LINC00342	-1.7759	3.37698	-8.41218	1.29e-07	2.31e-05	7.84464
SGK494	-1.56522	3.33048	-8.40947	1.3e-07	2.31e-05	7.83886
RPS9	1.63268	9.45653	8.47833	1.15e-07	2.12e-05	7.83387
FAM193A	-1.14583	6.02834	-8.4019	1.31e-07	2.31e-05	7.78808
2022-09-15	1.45401	7.24858	8.40626	1.3e-07	2.31e-05	7.78696
C1RL-AS1	-1.9546	3.86844	-8.3703	1.39e-07	2.37e-05	7.77673
RPS2	2.01667	8.99372	8.39169	1.34e-07	2.33e-05	7.70831
LOC100129550	-2.02357	4.20389	-8.32097	1.51e-07	2.52e-05	7.68979
RPL32P3	-1.3779	3.42862	-8.31195	1.53e-07	2.52e-05	7.67788
CROCCP3	-1.44401	3.33541	-8.31222	1.53e-07	2.52e-05	7.67719
TRAJ12	-1.74083	2.1861	-8.35228	1.43e-07	2.42e-05	7.67456
LOC103091866	-1.62919	2.95252	-8.31386	1.53e-07	2.52e-05	7.67047
TMED7	1.75749	6.53216	8.30588	1.55e-07	2.54e-05	7.64077
NDUFA5	1.84186	5.25001	8.27694	1.63e-07	2.62e-05	7.61915
KMT2C	-1.23278	9.23842	-8.3721	1.38e-07	2.37e-05	7.61792
SMG1	-1.12568	8.62675	-8.35562	1.42e-07	2.41e-05	7.61438
LINC01176	-1.9936	1.52706	-8.38068	1.36e-07	2.35e-05	7.60894
NEAT1	-1.6966	10.8742	-8.40486	1.31e-07	2.31e-05	7.60627
LOC100884169	-2.56895	1.06223	-8.45168	1.21e-07	2.21e-05	7.60529
CFDP1	-1.40781	3.35161	-8.26481	1.66e-07	2.63e-05	7.59818
FOXO3	-2.14701	5.55394	-8.27828	1.62e-07	2.62e-05	7.58271
TAF15	-1.48118	5.34899	-8.26747	1.65e-07	2.63e-05	7.57483
EMB	1.75185	8.58574	8.29088	1.59e-07	2.58e-05	7.54447
ADAM1A	-1.62169	2.51645	-8.25164	1.7e-07	2.67e-05	7.54315
TVP23C-CDRT4	-1.61863	2.37809	-8.24997	1.71e-07	2.67e-05	7.52831
LOC107985021	-1.70693	2.53821	-8.21159	1.82e-07	2.75e-05	7.4798
LINC-PINT	-1.73197	5.52542	-8.20798	1.83e-07	2.76e-05	7.46503
KLC1	-1.36016	6.44262	-8.21462	1.81e-07	2.75e-05	7.4491
LOC107984657	-2.15663	1.95657	-8.21913	1.8e-07	2.75e-05	7.43638
RPL21P44	-2.37234	1.82067	-8.22881	1.77e-07	2.74e-05	7.43359
CELF1	-1.14368	7.95465	-8.23061	1.76e-07	2.74e-05	7.42212
SCARNA3	-1.96584	0.790414	-8.4078	1.3e-07	2.31e-05	7.41994
FERMT3	1.03539	8.34406	8.21452	1.81e-07	2.75e-05	7.40876
AGPAT4-IT1	-2.75329	1.53135	-8.23558	1.75e-07	2.73e-05	7.39483
RPS2P44	-2.24765	2.45997	-8.16087	1.99e-07	2.96e-05	7.39439
FAM65B	-1.43596	10.2472	-8.26524	1.66e-07	2.63e-05	7.38844
RTF1	-1.60416	5.23241	-8.15768	2e-07	2.96e-05	7.38769
RPL8	1.86689	9.46251	8.2176	1.8e-07	2.75e-05	7.38367
SETD2	-1.32786	3.9311	-8.13433	2.09e-07	3.04e-05	7.37742
RN7SL653P	-3.37116	0.0243842	-8.55166	1.02e-07	2.06e-05	7.35668
CASZ1	-1.52587	3.4769	-8.11036	2.18e-07	3.13e-05	7.33878
RIPK1	-1.07657	5.23156	-8.12258	2.13e-07	3.07e-05	7.33078
LOC107986476	-1.50754	1.93242	-8.16212	1.99e-07	2.96e-05	7.32926
RNF216-IT1	-2.63477	0.526016	-8.39069	1.34e-07	2.33e-05	7.32687
EP300	-1.68527	7.13828	-8.14933	2.03e-07	2.99e-05	7.30553
EAF2	2.19439	4.90196	8.0902	2.25e-07	3.16e-05	7.30428
GMFB	2.78674	6.02136	8.09177	2.25e-07	3.16e-05	7.29835
MSS51	-1.62298	2.97578	-8.07593	2.31e-07	3.21e-05	7.27414
ANKRD11	-1.79286	6.07522	-8.10046	2.21e-07	3.14e-05	7.25865
RBM28	-1.81786	3.35371	-8.06295	2.36e-07	3.25e-05	7.25786
PELI2	-1.50608	5.70704	-8.08901	2.26e-07	3.16e-05	7.25389
SH3BP5-AS1	-2.07189	4.2232	-8.06609	2.35e-07	3.25e-05	7.25308
LOC399716	-2.81135	3.20153	-8.05764	2.39e-07	3.27e-05	7.24825
ZNF33A	-1.28586	4.31939	-8.05472	2.4e-07	3.27e-05	7.2344
MGAT1	1.16766	8.03985	8.10398	2.2e-07	3.13e-05	7.22842
MICALCL	-2.06812	3.3214	-8.04525	2.44e-07	3.27e-05	7.22767
RPL7AP16	-1.62814	2.76053	-8.04984	2.42e-07	3.27e-05	7.22295
IQGAP1	-1.25356	9.92642	-8.15707	2e-07	2.96e-05	7.21191
AKNA	-0.986083	9.39089	-8.13776	2.07e-07	3.03e-05	7.20251
CAMK1D	-2.28898	3.73336	-8.02325	2.54e-07	3.33e-05	7.18748
NBPF8	-1.38286	5.00532	-8.03273	2.49e-07	3.31e-05	7.17839
PTOV1-AS2	-1.7009	2.97184	-8.0183	2.56e-07	3.34e-05	7.17692
PEAK1	-1.64512	4.96009	-8.0277	2.52e-07	3.32e-05	7.1691
FBXL20	-1.44482	6.22413	-8.0468	2.43e-07	3.27e-05	7.16216
SEC62	1.31428	7.09945	8.04479	2.44e-07	3.27e-05	7.1621
GOLGA5P1	-2.05939	2.98264	-8.00685	2.61e-07	3.36e-05	7.15858
USF3	-1.54727	6.52122	-8.04279	2.45e-07	3.27e-05	7.14293
SAFB2	-1.40099	5.21701	-8.01447	2.57e-07	3.35e-05	7.14
TCHP	-1.45597	4.55692	-8.00231	2.63e-07	3.36e-05	7.13705
TRAJ42	-2.54306	1.11632	-8.13063	2.1e-07	3.04e-05	7.13242
DSTYK	-1.31143	5.43547	-8.00897	2.6e-07	3.36e-05	7.12418
ZNF587B	-1.33266	4.60256	-7.99464	2.67e-07	3.38e-05	7.12325
AFG3L1P	-1.36737	3.63602	-7.97521	2.76e-07	3.47e-05	7.10697
LOC101060043	-2.59996	1.67727	-8.03509	2.48e-07	3.31e-05	7.1011
TRIQK	1.86535	4.99287	7.96946	2.79e-07	3.5e-05	7.09631
LINC00641	-1.54111	5.31888	-7.98886	2.69e-07	3.41e-05	7.09066
NBPF14	-1.53125	6.07101	-7.99835	2.65e-07	3.37e-05	7.08141
LOC646665	-1.72301	1.32289	-8.07634	2.31e-07	3.21e-05	7.07684
TTF1	-1.2115	3.94737	-7.95512	2.86e-07	3.55e-05	7.0689
LOC107986461	-2.66911	1.68346	-8.00405	2.62e-07	3.36e-05	7.05222
KIF20B	1.80526	4.93327	7.93707	2.95e-07	3.61e-05	7.04063
LOC107984770	-2.62216	2.50313	-7.94128	2.93e-07	3.59e-05	7.03143
LOC107986853	-1.90486	5.15945	-7.94685	2.9e-07	3.58e-05	7.01915
BCAP31	1.27515	7.23006	7.96554	2.81e-07	3.51e-05	7.01657
PYROXD2	-1.42603	2.62835	-7.92874	3e-07	3.63e-05	7.01138
LOC105379395	-1.92235	2.39719	-7.9322	2.98e-07	3.62e-05	7.00762
CEP295NL	-2.19278	2.71989	-7.91867	3.05e-07	3.67e-05	7.00202
SRRM2	-2.16209	8.7709	-8.01743	2.56e-07	3.34e-05	7.00019
LINC00260	-2.88674	0.727513	-8.10413	2.2e-07	3.13e-05	6.98445
KCNT2	3.66897	-2.43491	8.29851	1.57e-07	2.56e-05	6.97281
LOC100507747	-1.56016	3.32563	-7.89265	3.19e-07	3.69e-05	6.96563
RN7SL600P	-2.7765	3.08694	-7.88983	3.21e-07	3.69e-05	6.96021
TMEM106B	2.18077	6.56042	7.90795	3.11e-07	3.69e-05	6.95313
IL18R1	-1.152	4.45954	-7.89201	3.2e-07	3.69e-05	6.94836
DNHD1	-1.37626	5.28831	-7.90275	3.14e-07	3.69e-05	6.94116
LOC107986084	-1.72654	3.21936	-7.87205	3.31e-07	3.74e-05	6.92994
RBM6	-1.05817	6.50048	-7.91133	3.09e-07	3.69e-05	6.91569
SAFB	-1.74169	5.2329	-7.88745	3.22e-07	3.69e-05	6.91289
PACS1	-1.77138	4.22988	-7.87003	3.33e-07	3.74e-05	6.91226
LOC103344931	-1.58708	3.20318	-7.85738	3.4e-07	3.77e-05	6.90447
TRIM39-RPP21	-1.43978	3.0367	-7.85735	3.4e-07	3.77e-05	6.90264
ECHDC1	1.55277	5.47316	7.86364	3.36e-07	3.76e-05	6.89905
PHF21A	-1.31139	6.45772	-7.90145	3.15e-07	3.69e-05	6.8969
FAM13A-AS1	-1.48276	5.25642	-7.87221	3.31e-07	3.74e-05	6.88721
MIAT	-1.61871	6.55211	-7.89515	3.18e-07	3.69e-05	6.87868
LOC105379175	-2.64131	4.28007	-7.85133	3.44e-07	3.79e-05	6.875
CTSD	1.46174	8.85547	7.91977	3.04e-07	3.67e-05	6.87239
NDEL1	-1.80547	6.61294	-7.88685	3.23e-07	3.69e-05	6.85948
CRIPAK	-1.82145	2.71616	-7.83095	3.57e-07	3.88e-05	6.85122
LY6G5B	-2.04072	2.44032	-7.83668	3.53e-07	3.88e-05	6.84983
MDC1	-1.64486	3.9275	-7.82626	3.6e-07	3.88e-05	6.8429
LOC107984753	-2.69387	2.7609	-7.82449	3.61e-07	3.88e-05	6.8427
SND1-IT1	-2.03974	2.72255	-7.82317	3.62e-07	3.88e-05	6.83875
ND1	-2.63327	7.71922	-7.90334	3.13e-07	3.69e-05	6.83524
ASAP1-IT1	-2.6497	2.30244	-7.83167	3.56e-07	3.88e-05	6.83453
SMARCA2	-1.28411	7.03643	-7.87438	3.3e-07	3.74e-05	6.82555
SUDS3	-0.956631	6.25831	-7.8546	3.42e-07	3.78e-05	6.82497
ATXN7	-1.13808	7.14956	-7.8688	3.33e-07	3.74e-05	6.81261
LINC00174	-2.27207	1.25228	-7.89899	3.16e-07	3.69e-05	6.79662
HMGN1P3	-2.66407	2.0497	-7.81862	3.65e-07	3.89e-05	6.7923
LOC105379752	-1.9594	5.43822	-7.82244	3.62e-07	3.88e-05	6.78831
H1FX	1.48338	5.62052	7.80368	3.74e-07	3.93e-05	6.7881
LOC107985785	-2.38494	0.835821	-7.9603	2.83e-07	3.53e-05	6.78577
SNORA32	3.4886	5.51991	7.78387	3.88e-07	4e-05	6.77711
PCNT	-1.58556	5.07447	-7.80636	3.73e-07	3.93e-05	6.77543
NLRC3	-1.57778	5.87537	-7.8213	3.63e-07	3.88e-05	6.77334
RPL10	1.63501	10.2543	7.89394	3.19e-07	3.69e-05	6.76975
NPIPB4	-2.22623	3.3925	-7.77992	3.91e-07	4e-05	6.7691
LOC105375655	-2.16592	2.51565	-7.78584	3.87e-07	4e-05	6.76764
KRT8P33	-1.76901	2.25915	-7.78616	3.86e-07	4e-05	6.75059
DOCK2	-1.17395	9.10781	-7.87802	3.28e-07	3.74e-05	6.7464
TCEAL8	1.50848	4.07429	7.76237	4.03e-07	4.06e-05	6.7375
AP2S1	1.5383	5.35357	7.76509	4.01e-07	4.05e-05	6.72816
ERI3-IT1	-1.76646	1.7686	-7.79972	3.77e-07	3.94e-05	6.72014
LOC107984749	-1.78092	1.9446	-7.78229	3.89e-07	4e-05	6.71439
CXorf65	-1.42218	2.87962	-7.74786	4.14e-07	4.1e-05	6.71111
MPHOSPH8	-1.1783	5.77406	-7.77954	3.91e-07	4e-05	6.70643
SLC35E3	-1.37663	4.20454	-7.74939	4.13e-07	4.1e-05	6.70202
LOC107986827	-1.90232	1.77295	-7.78647	3.86e-07	4e-05	6.70149
PIK3R5	-0.98249	7.45596	-7.80514	3.74e-07	3.93e-05	6.68711
FNBP1	-1.48944	7.82706	-7.81411	3.68e-07	3.9e-05	6.68139
RSC1A1	-1.05857	4.74773	-7.74521	4.16e-07	4.1e-05	6.68136
SUMO1	1.39609	5.35389	7.73936	4.2e-07	4.13e-05	6.68061
LOC107984312	-3.33546	2.78638	-7.71413	4.4e-07	4.23e-05	6.65232
RPL4P6	-2.03373	1.92429	-7.74447	4.16e-07	4.1e-05	6.65219
RPL13A	2.09657	9.50193	7.80313	3.75e-07	3.93e-05	6.64608
RPL37A	1.68988	7.88779	7.76474	4.02e-07	4.05e-05	6.63791
MANEA	2.13437	4.5307	7.69962	4.52e-07	4.28e-05	6.62986
PILRB	-1.46614	5.05802	-7.72134	4.34e-07	4.21e-05	6.6251
ACIN1	-1.20474	7.28043	-7.76505	4.01e-07	4.05e-05	6.61924
FBXW2	-1.31371	6.60751	-7.74808	4.14e-07	4.1e-05	6.61544
ASF1A	1.35213	5.4473	7.70272	4.49e-07	4.27e-05	6.61201
CEP250	-1.34493	2.25708	-7.7058	4.47e-07	4.27e-05	6.60913
LOC105371686	-2.52792	1.90006	-7.71794	4.37e-07	4.23e-05	6.60827
RPL13	1.96332	8.95673	7.76746	4e-07	4.05e-05	6.60237
HEIH	1.12475	5.41708	7.69753	4.53e-07	4.28e-05	6.60046
NRDE2	-1.22424	4.86736	-7.70222	4.49e-07	4.27e-05	6.59935
TRAM1	1.79725	7.57716	7.73168	4.26e-07	4.16e-05	6.59301
FOXN3	-1.04585	7.51199	-7.75441	4.09e-07	4.09e-05	6.59207
GRIPAP1	-1.37521	5.06674	-7.70247	4.49e-07	4.27e-05	6.59178
CLDND2	-1.58458	2.66813	-7.68059	4.67e-07	4.34e-05	6.59011
LOC105369180	-2.4122	4.63109	-7.69537	4.55e-07	4.28e-05	6.58712
TOR1AIP2	-1.22932	6.11309	-7.7164	4.38e-07	4.23e-05	6.57919
LOC100421309	-1.80164	3.66384	-7.67209	4.75e-07	4.36e-05	6.57598
METTL22	-0.989846	5.00593	-7.68595	4.63e-07	4.33e-05	6.56773
LOC105374584	-1.6311	4.34413	-7.67642	4.71e-07	4.34e-05	6.56683
INPP4A	-1.23935	8.30765	-7.75754	4.07e-07	4.08e-05	6.5611
NSD1	-1.26581	7.16461	-7.73007	4.27e-07	4.16e-05	6.56
NLRP1	-1.6502	3.84206	-7.66274	4.83e-07	4.4e-05	6.55605
FLJ44635	-2.57755	2.98904	-7.64488	4.99e-07	4.52e-05	6.53427
TP53BP1	-1.27847	5.6597	-7.67973	4.68e-07	4.34e-05	6.53011
RPL29	1.72357	9.10498	7.73091	4.27e-07	4.16e-05	6.52492
LOC105376707	-1.52261	5.57826	-7.66809	4.78e-07	4.37e-05	6.50974
SLC25A25-AS1	-1.38567	3.20915	-7.6298	5.12e-07	4.6e-05	6.50774
NRDC	-1.33544	5.78766	-7.66822	4.78e-07	4.37e-05	6.50373
USP42	-1.09279	5.20119	-7.65339	4.91e-07	4.46e-05	6.50143
LOC100421636	-1.91091	2.80014	-7.62674	5.15e-07	4.61e-05	6.50057
GLO1	1.15	5.42133	7.64086	5.02e-07	4.54e-05	6.49926
PPA2	1.76037	4.13978	7.62579	5.16e-07	4.61e-05	6.49905
MECP2	-1.27521	6.45753	-7.67761	4.7e-07	4.34e-05	6.4944
MDM2	-1.06583	7.35037	-7.69659	4.54e-07	4.28e-05	6.49363
LOC101928673	-1.35571	2.72583	-7.61932	5.22e-07	4.61e-05	6.4844
OTUD3	-1.69894	3.92192	-7.61754	5.24e-07	4.61e-05	6.47339
LINC00894	-1.38421	3.72645	-7.61345	5.28e-07	4.61e-05	6.47202
GSTO1	1.30159	6.16918	7.63521	5.07e-07	4.57e-05	6.46535
LOC107985876	-2.64068	1.756	-7.62284	5.19e-07	4.61e-05	6.43261
CFLAR	-0.934106	8.45863	-7.68828	4.61e-07	4.32e-05	6.43204
USP28	-1.34908	5.20006	-7.6138	5.27e-07	4.61e-05	6.42745
LOC107987234	-1.77993	4.26759	-7.59424	5.47e-07	4.74e-05	6.42117
TMCC1	-1.833	5.34417	-7.60868	5.32e-07	4.64e-05	6.40827
RN7SKP95	-2.11689	0.37036	-7.82199	3.62e-07	3.88e-05	6.39984
C3orf20	-2.04469	2.1653	-7.57549	5.65e-07	4.84e-05	6.38706
TRMT10B	-1.12609	4.04241	-7.5681	5.73e-07	4.86e-05	6.38472
ZNF587	-1.07722	6.00133	-7.59892	5.42e-07	4.71e-05	6.37238
CORO1A	1.31823	10.3577	7.6812	4.67e-07	4.34e-05	6.3719
SPINT2	1.25229	5.03784	7.55613	5.86e-07	4.91e-05	6.36057
LOC107986363	-1.60784	4.93558	-7.56896	5.72e-07	4.86e-05	6.3537
EPS15L1	-1.49826	5.36154	-7.5762	5.65e-07	4.84e-05	6.3518
LOC644285	-1.58758	2.77683	-7.53349	6.11e-07	5.04e-05	6.3363
LOC105371870	-1.27909	4.39363	-7.54245	6.01e-07	4.97e-05	6.32712
ARID1A	-1.75083	7.61095	-7.61462	5.27e-07	4.61e-05	6.3241
BAZ2A	-1.33198	7.95039	-7.61767	5.24e-07	4.61e-05	6.31973
CENPB	1.306	6.12768	7.54964	5.93e-07	4.95e-05	6.31198
KANSL1	-1.16466	6.84573	-7.58491	5.56e-07	4.81e-05	6.31023
FAM193B	-1.389	4.2609	-7.53013	6.14e-07	5.05e-05	6.30833
FAM111A	-1.25334	6.33991	-7.57205	5.69e-07	4.86e-05	6.30722
EIF3K	1.2229	7.70699	7.58331	5.57e-07	4.81e-05	6.30694
RN7SL254P	-3.82215	-3.39746	-8.33196	1.48e-07	2.49e-05	6.30253
LMTK2	-1.69692	5.81015	-7.55773	5.84e-07	4.91e-05	6.29824
KIDINS220	-1.14399	6.31184	-7.56073	5.81e-07	4.9e-05	6.28902
GK5	-1.6126	5.56486	-7.54652	5.96e-07	4.95e-05	6.28861
RPL21P123	-3.42289	2.13128	-7.51829	6.28e-07	5.09e-05	6.28601
BTN2A1	-1.2414	5.98203	-7.54729	5.95e-07	4.95e-05	6.27701
LOC105377031	-2.50062	3.2475	-7.49951	6.5e-07	5.19e-05	6.27552
TSPO	2.48017	6.64185	7.52408	6.21e-07	5.08e-05	6.26668
ISY1	-1.66724	4.1164	-7.50275	6.46e-07	5.18e-05	6.26179
ASAP1-IT2	-3.05166	2.00835	-7.50668	6.41e-07	5.18e-05	6.25887
CUTA	1.44621	5.60323	7.50411	6.44e-07	5.18e-05	6.25102
LOC729737	-3.62664	3.52889	-7.48796	6.64e-07	5.29e-05	6.24978
TPT1-AS1	-1.3457	2.78383	-7.48395	6.68e-07	5.31e-05	6.24861
RSL24D1	1.75217	6.36931	7.51495	6.32e-07	5.11e-05	6.24717
PITPNA	-1.4193	5.57674	-7.52215	6.23e-07	5.08e-05	6.24562
RBL1	-1.13375	3.10182	-7.47901	6.75e-07	5.33e-05	6.24166
SCARNA5	2.3581	9.37851	7.57612	5.65e-07	4.84e-05	6.24152
LOC107985595	-1.88457	2.63079	-7.47708	6.77e-07	5.33e-05	6.23525
BTN3A1	-0.968195	7.59381	-7.55995	5.82e-07	4.9e-05	6.23398
SETD5	-1.33671	7.15624	-7.54861	5.94e-07	4.95e-05	6.22779
U2AF1	-2.55022	2.7279	-7.46498	6.92e-07	5.4e-05	6.21593
LOC100422441	-1.79235	2.20597	-7.47302	6.82e-07	5.36e-05	6.21103
ACTA2-AS1	-1.81599	2.90856	-7.45307	7.07e-07	5.47e-05	6.19562
CWC25	-1.58776	5.10517	-7.48322	6.69e-07	5.31e-05	6.19142
LAX1	-1.20155	5.21231	-7.48045	6.73e-07	5.33e-05	6.18604
CD164	1.41189	7.91627	7.52052	6.25e-07	5.08e-05	6.1859
KAT6A	-1.3172	8.04932	-7.53108	6.13e-07	5.05e-05	6.15584
CAPN1	1.16718	7.79805	7.50304	6.45e-07	5.18e-05	6.15434
NME2	1.3995	6.24212	7.45858	7e-07	5.44e-05	6.14294
H2BFS	2.78406	-3.21098	7.90825	3.11e-07	3.69e-05	6.14237
LOC107985010	-2.09362	1.02545	-7.52563	6.19e-07	5.08e-05	6.13836
BACH1-IT2	-1.95349	2.68791	-7.41117	7.64e-07	5.68e-05	6.1199
LOC107984832	-1.81107	3.1803	-7.40953	7.66e-07	5.68e-05	6.11621
KIF3B	-1.38682	5.21134	-7.43753	7.28e-07	5.55e-05	6.10564
TRAJ3	-2.15561	1.62452	-7.44025	7.24e-07	5.55e-05	6.10456
PHYKPL	-0.780162	6.74872	-7.467	6.9e-07	5.4e-05	6.10261
TMEM261	1.52084	4.58043	7.40389	7.75e-07	5.72e-05	6.10226
JAGN1	1.21726	4.98862	7.41021	7.66e-07	5.68e-05	6.09798
PRR34-AS1	-2.18615	2.29857	-7.40255	7.76e-07	5.72e-05	6.09478
EP400	-1.50092	5.72044	-7.44322	7.2e-07	5.53e-05	6.09412
LCP1	-0.829048	11.4074	-7.5685	5.73e-07	4.86e-05	6.08588
NDUFB5	0.942781	5.68443	7.41451	7.59e-07	5.68e-05	6.07627
TMEM2	-1.22281	7.21224	-7.46506	6.92e-07	5.4e-05	6.07249
EEF1DP7	-2.24688	1.71167	-7.41459	7.59e-07	5.68e-05	6.07204
SCARNA2	3.14597	8.15777	7.43738	7.28e-07	5.55e-05	6.05732
CRAMP1	-1.29052	4.92196	-7.40439	7.74e-07	5.72e-05	6.05711
AP2M1	0.754706	7.52747	7.44583	7.17e-07	5.53e-05	6.05322
CCDC84	-1.15049	4.57124	-7.39432	7.88e-07	5.76e-05	6.05306
FLJ42627	-2.03067	1.91121	-7.38335	8.04e-07	5.86e-05	6.03602
LOC100421358	-2.36224	1.35215	-7.41424	7.6e-07	5.68e-05	6.02398
SVIL	-2.0691	5.97011	-7.41039	7.65e-07	5.68e-05	6.01682
ARMC1	1.20216	5.26839	7.37078	8.23e-07	5.97e-05	6.01622
DCUN1D2	-1.57186	2.9702	-7.3474	8.6e-07	6.1e-05	6.00704
UNKL	-1.23033	3.86621	-7.35379	8.5e-07	6.06e-05	6.00209
DAPK2	-2.55243	4.06208	-7.3594	8.41e-07	6.04e-05	5.99941
DNASE1	-1.6529	4.08166	-7.35102	8.54e-07	6.07e-05	5.98738
TRI-AAT5-1	3.57719	-2.47341	7.62404	5.18e-07	4.61e-05	5.98319
NOL4L	-1.61384	5.66004	-7.38098	8.08e-07	5.87e-05	5.98059
RN7SL288P	-3.01117	2.23697	-7.33769	8.75e-07	6.11e-05	5.97855
SUGP2	-1.01149	6.50119	-7.39566	7.86e-07	5.76e-05	5.97843
LOC107987158	-1.91129	3.44178	-7.33538	8.79e-07	6.13e-05	5.97724
RPL17P28	-1.93413	2.84575	-7.32938	8.89e-07	6.14e-05	5.97498
RPS5	2.03194	9.00526	7.42643	7.43e-07	5.63e-05	5.97449
GIT2	-0.992959	7.52883	-7.41818	7.54e-07	5.68e-05	5.97418
ZBTB43	-1.32132	4.77824	-7.35067	8.55e-07	6.07e-05	5.96366
GHRLOS	-1.56414	2.37021	-7.32722	8.93e-07	6.15e-05	5.96244
LOC105378560	-1.89095	2.84669	-7.32227	9.01e-07	6.18e-05	5.96224
SEC14L1P1	-1.72811	1.97288	-7.33891	8.73e-07	6.11e-05	5.96125
PRPF3	-0.894788	5.95048	-7.36815	8.27e-07	5.98e-05	5.953
SRP9	1.50203	6.6849	7.36376	8.34e-07	6.02e-05	5.95191
KMT2A	-1.62934	7.77057	-7.41426	7.6e-07	5.68e-05	5.94759
HIST1H1D	2.48045	8.1371	7.38472	8.02e-07	5.85e-05	5.94616
CDK5RAP2	-1.17751	5.97309	-7.36091	8.39e-07	6.04e-05	5.93499
TTC33	1.27502	5.31874	7.32642	8.94e-07	6.15e-05	5.93429
ABL2	-1.20618	5.26587	-7.33924	8.73e-07	6.11e-05	5.9244
LOC107987245	-1.91047	4.20691	-7.31443	9.14e-07	6.24e-05	5.91427
FLJ45513	-2.2663	2.25454	-7.29524	9.47e-07	6.36e-05	5.90421
LOC105371271	-1.71972	2.37301	-7.29257	9.52e-07	6.37e-05	5.90202
TRC-GCA19-1	-2.22664	0.709861	-7.42572	7.44e-07	5.63e-05	5.90088
BARD1	1.69551	5.77188	7.30873	9.24e-07	6.26e-05	5.89177
HIST1H1E	2.7291	7.81165	7.3427	8.67e-07	6.11e-05	5.88814
PSMD6-AS2	-1.07171	5.26838	-7.31755	9.09e-07	6.21e-05	5.88573
FAM21C	-1.19813	6.26269	-7.34099	8.7e-07	6.11e-05	5.88506
RPS10	1.66346	9.61717	7.39706	7.84e-07	5.76e-05	5.88418
GAB3	-1.04787	6.37488	-7.34066	8.71e-07	6.11e-05	5.88136
UBXN6	1.35477	4.54559	7.28074	9.73e-07	6.41e-05	5.87797
RPS15	1.46989	8.13645	7.35842	8.42e-07	6.04e-05	5.87639
ZSCAN29	-1.26924	4.92164	-7.30611	9.28e-07	6.27e-05	5.87638
AGO2	-1.46641	6.98953	-7.3556	8.47e-07	6.06e-05	5.87599
ZNF92	3.25658	5.1897	7.27435	9.85e-07	6.43e-05	5.87485
MCTS2P	-1.36032	3.22641	-7.27235	9.88e-07	6.43e-05	5.86929
PRKXP1	-2.17055	3.42074	-7.27516	9.83e-07	6.43e-05	5.86768
ERICH1	-2.02412	5.54862	-7.31915	9.06e-07	6.21e-05	5.86669
TXNDC17	1.50143	3.14378	7.28412	9.67e-07	6.4e-05	5.86537
IDS2	-2.48449	2.47141	-7.26892	9.95e-07	6.46e-05	5.86404
ZNF852	-1.2687	3.43234	-7.26676	9.99e-07	6.47e-05	5.85528
ZZEF1	-1.34067	6.62136	-7.33122	8.86e-07	6.14e-05	5.84893
RPL21P60	-2.1355	1.39847	-7.30622	9.28e-07	6.27e-05	5.84533
UCP3	-1.93054	1.66171	-7.28676	9.62e-07	6.38e-05	5.84347
URGCP-MRPS24	1.50405	4.17149	7.25503	1.02e-06	6.56e-05	5.8403
MINOS1P1	-1.87507	2.6607	-7.25432	1.02e-06	6.56e-05	5.83986
RN7SKP232	-3.00692	-4.05527	-8.38153	1.36e-07	2.35e-05	5.83347
CASC4	-0.936235	4.88861	-7.27838	9.77e-07	6.41e-05	5.83001
LRRC40	2.47931	4.54461	7.24701	1.04e-06	6.63e-05	5.82703
ASPM	2.50901	3.11235	7.29948	9.4e-07	6.33e-05	5.81964
RPS18	1.44617	8.53961	7.33783	8.75e-07	6.11e-05	5.81875
STX16-NPEPL1	-1.19006	5.94779	-7.29766	9.43e-07	6.34e-05	5.81844
IDS	-1.65934	7.71498	-7.33147	8.86e-07	6.14e-05	5.79494
CEP104	-1.28907	5.10932	-7.26513	1e-06	6.47e-05	5.79262
LOC100421437	-1.77707	2.00519	-7.23958	1.05e-06	6.66e-05	5.7907
OBFC1	-1.17776	5.87265	-7.27417	9.85e-07	6.43e-05	5.77806
PLCG2	-1.16938	7.45999	-7.31087	9.2e-07	6.25e-05	5.77444
LOC105370624	-1.16514	4.24655	-7.2358	1.06e-06	6.67e-05	5.77352
CYB561A3	1.48632	6.48614	7.25508	1.02e-06	6.56e-05	5.75842
CSNK1G3	1.92119	7.72559	7.27932	9.76e-07	6.41e-05	5.75659
NBPF11	-1.23997	5.14837	-7.24569	1.04e-06	6.63e-05	5.75541
SYNE1	-1.39389	8.66273	-7.33105	8.86e-07	6.14e-05	5.75374
RPL27A	1.25647	7.98071	7.28881	9.59e-07	6.38e-05	5.74916
AGO3	-1.15714	5.72467	-7.25049	1.03e-06	6.6e-05	5.74068
MSI2	-1.73784	4.56977	-7.22667	1.08e-06	6.73e-05	5.73918
RNA5SP307	-2.18284	0.969375	-7.28741	9.61e-07	6.38e-05	5.73666
COX2	-1.55115	7.44449	-7.29097	9.55e-07	6.38e-05	5.73286
BOD1L1	-1.11149	7.46071	-7.28799	9.6e-07	6.38e-05	5.73222
SERF2-C15ORF63	1.37434	6.48016	7.24007	1.05e-06	6.66e-05	5.7285
SSH2	-1.97162	8.37789	-7.31224	9.18e-07	6.25e-05	5.72438
C10orf12	-1.44181	5.08525	-7.22683	1.08e-06	6.73e-05	5.72078
HERC2P2	-1.3286	5.00075	-7.22347	1.08e-06	6.75e-05	5.71923
LOC107987098	-1.71266	2.0527	-7.19663	1.14e-06	6.91e-05	5.71742
TRAJ18	-1.72116	1.6189	-7.21704	1.1e-06	6.8e-05	5.71476
UPF3A	-1.27686	4.23678	-7.20375	1.12e-06	6.9e-05	5.71372
KRI1	-1.17653	4.37112	-7.205	1.12e-06	6.9e-05	5.71181
TRP-AGG2-6	3.94412	-0.489557	7.94163	2.93e-07	3.59e-05	5.71172
TSC1	-1.28468	5.83666	-7.23027	1.07e-06	6.73e-05	5.69636
PRDM10	-1.04287	4.57917	-7.20008	1.13e-06	6.9e-05	5.69592
TTLL5	-1.00218	4.46225	-7.19453	1.14e-06	6.93e-05	5.69061
HIVEP3	-2.0902	3.72334	-7.17846	1.18e-06	7.07e-05	5.68108
SHMT2	1.71989	6.1299	7.20182	1.13e-06	6.9e-05	5.6791
HECTD4	-1.8103	3.63969	-7.17106	1.19e-06	7.08e-05	5.67143
MGAT2	0.857611	6.06429	7.20478	1.12e-06	6.9e-05	5.67119
DROSHA	-0.975866	5.43145	-7.20332	1.12e-06	6.9e-05	5.66757
CDKN1B	0.982879	7.79883	7.24362	1.04e-06	6.64e-05	5.66749
POLR2L	1.57181	3.26013	7.16429	1.21e-06	7.11e-05	5.65988
NECAP2	1.00508	7.01986	7.21777	1.09e-06	6.8e-05	5.65551
DGCR11	-1.90449	3.15662	-7.15477	1.23e-06	7.15e-05	5.65498
ANKS1A	-1.24398	4.54649	-7.17752	1.18e-06	7.07e-05	5.65325
LOC100131689	-2.7187	1.86895	-7.1643	1.21e-06	7.11e-05	5.65303
AOAH-IT1	-1.59667	3.17203	-7.15291	1.24e-06	7.15e-05	5.65208
ACTR6	1.69092	4.32539	7.15152	1.24e-06	7.15e-05	5.65136
C3orf58	0.909674	6.39315	7.20048	1.13e-06	6.9e-05	5.64965
RALGAPA2	-1.29193	7.23287	-7.23807	1.05e-06	6.66e-05	5.64653
LOC101927550	-1.46461	3.36934	-7.15147	1.24e-06	7.15e-05	5.6452
LOC105370664	-2.39886	0.569467	-7.28093	9.73e-07	6.41e-05	5.63534
ZNF445	-1.52213	5.60782	-7.19164	1.15e-06	6.95e-05	5.63139
ZC3H12B	2.048	5.48617	7.15667	1.23e-06	7.15e-05	5.62926
TOMM6	1.23704	5.90439	7.17111	1.19e-06	7.08e-05	5.62213
LOC105379282	-1.55846	2.68452	-7.13168	1.29e-06	7.29e-05	5.61869
RCN3	-2.25306	3.08373	-7.13195	1.29e-06	7.29e-05	5.61416
TCP11L1	-1.23295	4.90973	-7.16136	1.22e-06	7.13e-05	5.60829
CLEC16A	-0.883951	4.94062	-7.15816	1.22e-06	7.15e-05	5.60507
SIMC1	-1.39759	3.09961	-7.12523	1.3e-06	7.35e-05	5.60352
HIPK2	-1.83697	6.51311	-7.19983	1.13e-06	6.9e-05	5.60151
LOC107987192	-2.32381	2.6365	-7.12167	1.31e-06	7.36e-05	5.60058
HMGN1P8	-1.70143	0.81974	-7.23786	1.05e-06	6.66e-05	5.60031
RPL13AP5	1.56451	8.45795	7.21624	1.1e-06	6.8e-05	5.59623
ZNF346	-0.95332	4.42464	-7.14074	1.26e-06	7.21e-05	5.59265
RBM5	-0.781647	6.14076	-7.17453	1.19e-06	7.08e-05	5.58474
CYTB	-1.73608	8.0409	-7.22819	1.07e-06	6.73e-05	5.58418
LOC105375734	4.65912	-0.637978	7.45804	7.01e-07	5.44e-05	5.58284
RPS12P27	-2.04728	1.2025	-7.17136	1.19e-06	7.08e-05	5.58269
SSR2	1.01572	7.82749	7.19809	1.14e-06	6.91e-05	5.58096
NBPF19	-1.33492	6.65644	-7.18653	1.16e-06	7.01e-05	5.57588
KMT2B	-1.16882	6.1163	-7.17118	1.19e-06	7.08e-05	5.57424
ATXN7L1	-1.12592	5.37993	-7.15309	1.24e-06	7.15e-05	5.57393
KCNQ1OT1	-1.79268	3.60773	-7.11304	1.33e-06	7.43e-05	5.56546
CLCC1	-1.09247	4.8694	-7.12862	1.29e-06	7.32e-05	5.55034
LOC105375513	-1.86906	1.85438	-7.10571	1.35e-06	7.47e-05	5.54472
RPA3	1.85107	3.37062	7.09736	1.37e-06	7.52e-05	5.53861
TRAPPC12	-0.862914	6.21018	-7.14959	1.24e-06	7.15e-05	5.53345
LOC100507577	-1.27457	3.48968	-7.09039	1.39e-06	7.61e-05	5.53035
ZNF652	-0.835155	7.67263	-7.1799	1.17e-06	7.07e-05	5.52225
RELL1	-1.43483	5.76847	-7.13615	1.28e-06	7.26e-05	5.52081
COPS2	2.21356	6.81933	7.12736	1.3e-06	7.33e-05	5.51923
ARPC5	1.50766	8.20951	7.16746	1.2e-06	7.11e-05	5.51469
SECISBP2	-1.02283	6.73023	-7.15105	1.24e-06	7.15e-05	5.50964
PSMA2	2.16443	3.91881	7.07278	1.44e-06	7.76e-05	5.50904
LOC101929796	-1.76549	4.73544	-7.10629	1.35e-06	7.47e-05	5.50738
ATP5B	0.925267	8.08702	7.16529	1.21e-06	7.11e-05	5.50483
P4HB	0.878668	8.52531	7.17673	1.18e-06	7.07e-05	5.5048
PRDX1	0.785949	6.35764	7.12348	1.31e-06	7.36e-05	5.50431
SNRNP35	-1.13769	4.2084	-7.08692	1.4e-06	7.64e-05	5.49905
CCDC18-AS1	-1.20839	5.10733	-7.10637	1.35e-06	7.47e-05	5.49709
ACTG1P20	-1.32317	2.2334	-7.06385	1.46e-06	7.85e-05	5.48685
SLC2A3P1	-1.33939	3.70782	-7.0652	1.46e-06	7.85e-05	5.47597
LOC107985570	3.29102	-1.73459	7.44333	7.2e-07	5.53e-05	5.46821
LOC256374	-2.10699	1.05609	-7.11692	1.32e-06	7.4e-05	5.46607
IFT172	-1.3816	3.11247	-7.05019	1.5e-06	7.98e-05	5.46562
SLC12A6	-1.56018	7.96532	-7.15446	1.23e-06	7.15e-05	5.45006
PPP1CB	0.991257	8.53515	7.14435	1.26e-06	7.2e-05	5.44498
RPS21	2.05341	7.39543	7.10389	1.36e-06	7.47e-05	5.44457
MAPK1	-0.989173	7.98302	-7.14512	1.25e-06	7.2e-05	5.43923
LOC105369170	-1.31134	5.4715	-7.0843	1.41e-06	7.65e-05	5.43808
ADCY10P1	-1.57066	3.97996	-7.04844	1.5e-06	7.99e-05	5.43262
BSG	0.999094	7.61163	7.11259	1.33e-06	7.43e-05	5.42906
TRAJ22	-1.79018	3.02119	-7.02812	1.56e-06	8.17e-05	5.42555
IMP3	1.51323	5.49595	7.05365	1.49e-06	7.95e-05	5.42544
CRABP2	-1.92931	2.21619	-7.02747	1.57e-06	8.17e-05	5.42389
CCDC88C	-1.378	7.33615	-7.1222	1.31e-06	7.36e-05	5.42116
ARPC4	1.37464	7.9446	7.11166	1.34e-06	7.43e-05	5.41878
STXBP3	1.43569	4.95719	7.03793	1.53e-06	8.12e-05	5.41725
KIAA0232	-1.24789	6.84903	-7.10445	1.35e-06	7.47e-05	5.41252
TRAJ38	-1.35307	1.95274	-7.03013	1.56e-06	8.17e-05	5.41195
PSMB4	0.871539	7.48418	7.09964	1.37e-06	7.51e-05	5.40806
PRKX	-1.68784	4.68615	-7.05093	1.5e-06	7.98e-05	5.40623
GABBR1	-1.4095	5.01583	-7.0567	1.48e-06	7.92e-05	5.40533
SNHG8	1.40998	4.47987	7.01908	1.59e-06	8.24e-05	5.3997
LRRFIP2	-1.13884	5.3928	-7.0605	1.47e-06	7.88e-05	5.39889
TPI1	1.32254	8.16303	7.10707	1.35e-06	7.47e-05	5.39848
PHF12	-1.37124	6.06226	-7.07352	1.44e-06	7.76e-05	5.38963
CYP20A1	-1.02825	5.68105	-7.0613	1.47e-06	7.88e-05	5.38871
STK4	-1.34698	9.24379	-7.15071	1.24e-06	7.15e-05	5.38577
LOC105372092	-1.67168	2.63249	-7.00274	1.64e-06	8.37e-05	5.384
AP1S2	1.23676	7.56762	7.0839	1.41e-06	7.65e-05	5.38142
SUPT6H	-1.33904	6.64636	-7.07981	1.42e-06	7.7e-05	5.37423
TMEM147	1.49356	4.37411	7.0017	1.64e-06	8.37e-05	5.3721
ESD	1.56286	6.14988	7.03787	1.54e-06	8.12e-05	5.36733
NBPF1	-1.37885	4.68149	-7.02846	1.56e-06	8.17e-05	5.3672
RAN	1.04476	7.56344	7.07636	1.43e-06	7.73e-05	5.3634
RPS11	1.16185	8.50975	7.09908	1.37e-06	7.51e-05	5.3633
SPAG9	-1.11098	7.25742	-7.08659	1.4e-06	7.64e-05	5.36083
RNF168	-0.999416	5.29064	-7.03693	1.54e-06	8.12e-05	5.36069
DIP2A-IT1	-1.94736	1.99937	-6.99462	1.67e-06	8.41e-05	5.35643
SNORD56B	-2.30359	0.237253	-7.167	1.2e-06	7.11e-05	5.34915
LOC107986153	-1.71577	3.8592	-7.00077	1.65e-06	8.37e-05	5.34742
RPS13	1.74126	6.49476	7.03361	1.55e-06	8.14e-05	5.34711
ZNF397	-1.20574	4.91459	-7.01545	1.6e-06	8.24e-05	5.33426
GOLT1B	1.8755	5.49694	6.99771	1.66e-06	8.39e-05	5.32818
CLASP1	-0.966375	7.36406	-7.06507	1.46e-06	7.85e-05	5.31672
LOC107984865	-2.08918	1.45172	-6.99567	1.66e-06	8.41e-05	5.31555
UBAP2	-1.34924	3.07839	-6.96775	1.75e-06	8.71e-05	5.31429
PPP2R4	1.36378	6.45739	7.01824	1.59e-06	8.24e-05	5.31194
DCUN1D1	1.61868	6.42005	7.01363	1.61e-06	8.24e-05	5.31016
C19orf24	2.07654	3.87017	6.96111	1.78e-06	8.78e-05	5.30658
RNU1-87P	-2.5471	0.16451	-7.14203	1.26e-06	7.2e-05	5.29698
CSAD	-1.39086	5.15216	-7.00219	1.64e-06	8.37e-05	5.29635
SH3GL1P1	-2.31264	1.70025	-6.96988	1.75e-06	8.68e-05	5.29554
PIGG	-1.20268	5.91619	-7.0156	1.6e-06	8.24e-05	5.28874
RMRP	1.98589	12.2823	7.14281	1.26e-06	7.2e-05	5.28834
UTP14C	-1.2048	4.57019	-6.98297	1.7e-06	8.54e-05	5.2881
NSRP1P1	-3.46838	-0.167232	-7.18483	1.16e-06	7.02e-05	5.28749
ZFAND6	1.04592	6.98261	7.02174	1.58e-06	8.22e-05	5.28734
LOC105375363	-1.77988	2.34019	-6.94536	1.83e-06	8.92e-05	5.27746
TSPOAP1	-1.32506	5.57938	-6.99878	1.65e-06	8.39e-05	5.27091
ITPKB-IT1	-1.86809	2.75378	-6.93852	1.85e-06	9.03e-05	5.26487
HIST2H2AC	2.3359	8.68708	7.03854	1.53e-06	8.12e-05	5.26397
LOC107986644	2.78553	-1.91404	7.43284	7.34e-07	5.58e-05	5.26369
SPECC1L-ADORA2A	-1.03207	5.2427	-6.98446	1.7e-06	8.54e-05	5.26305
LOC107984209	-3.16489	1.04524	-6.99107	1.68e-06	8.46e-05	5.26082
ENTPD4	-0.937152	7.1636	-7.03009	1.56e-06	8.17e-05	5.26007
TBC1D3L	-2.94388	0.115676	-7.1167	1.32e-06	7.4e-05	5.25713
SLC1A5	1.46846	6.19593	6.97776	1.72e-06	8.6e-05	5.24946
ANKMY1	-1.0627	4.97864	-6.96639	1.76e-06	8.72e-05	5.24029
SS18L1	-1.32383	4.13869	-6.94767	1.82e-06	8.91e-05	5.23895
WHSC1L1	-0.848951	7.42128	-7.02286	1.58e-06	8.22e-05	5.23501
RN7SL473P	-2.8531	2.90521	-6.92391	1.91e-06	9.23e-05	5.23439
GMCL1	-1.17412	4.71008	-6.95395	1.8e-06	8.86e-05	5.22737
GPX1P1	2.96366	3.1125	6.97679	1.72e-06	8.6e-05	5.2241
ZNF791	-1.11926	4.8246	-6.95342	1.8e-06	8.86e-05	5.22194
ERN1	-1.02727	6.92676	-7.00103	1.65e-06	8.37e-05	5.21469
MIR5194	-2.92072	2.8825	-6.91254	1.95e-06	9.31e-05	5.21384
KIR3DX1	-2.81588	0.846288	-6.98262	1.7e-06	8.54e-05	5.21152
CLN5	1.03432	4.41281	6.92028	1.92e-06	9.27e-05	5.21115
S100A6	1.31825	8.65522	7.02064	1.59e-06	8.22e-05	5.20935
TACC1	-1.02528	7.93782	-7.02385	1.58e-06	8.21e-05	5.20919
AGO4	-1.59701	7.42603	-7.01402	1.61e-06	8.24e-05	5.20734
SYNJ2BP-COX16	1.69825	3.43943	6.90625	1.97e-06	9.34e-05	5.20207
APLF	2.30282	4.42391	6.90397	1.98e-06	9.34e-05	5.20033
SYAP1	-1.47782	4.42277	-6.934	1.87e-06	9.08e-05	5.19923
RN7SL172P	-1.75966	2.06219	-6.90617	1.97e-06	9.34e-05	5.19878
LOC105373618	-1.809	2.08	-6.90383	1.98e-06	9.34e-05	5.1955
LOC107986159	-1.92082	1.86534	-6.90905	1.96e-06	9.34e-05	5.19544
RANBP6	1.06608	6.14792	6.95222	1.81e-06	8.86e-05	5.19496
CASC5	1.7729	3.92638	6.89912	2e-06	9.38e-05	5.19379
BRCA2	2.24071	4.43524	6.90039	1.99e-06	9.37e-05	5.19282
SP140	-1.3185	6.11496	-6.97043	1.74e-06	8.68e-05	5.19155
JMJD8	1.07811	4.72533	6.91569	1.94e-06	9.3e-05	5.19058
ABHD10	0.927035	5.02904	6.92394	1.91e-06	9.23e-05	5.18979
VPS13D	-1.28212	8.04632	-7.01689	1.6e-06	8.24e-05	5.18693
RERE	-1.93182	6.31212	-6.97666	1.72e-06	8.6e-05	5.18616
MAF1	1.44998	6.56394	6.95274	1.8e-06	8.86e-05	5.18403
ND2	-2.45136	7.46151	-7.0058	1.63e-06	8.35e-05	5.1798
LOC107985897	-1.87385	1.7605	-6.90346	1.98e-06	9.34e-05	5.17831
ZBTB37	-1.1703	5.51158	-6.9471	1.82e-06	8.91e-05	5.17772
RPLP0	1.34972	10.2028	7.03401	1.55e-06	8.14e-05	5.16149
POFUT2	-1.10761	4.66814	-6.91623	1.93e-06	9.3e-05	5.15852
SLFN13	-1.43305	5.32995	-6.93415	1.87e-06	9.08e-05	5.1582
KIF27	-1.31714	4.35744	-6.90596	1.97e-06	9.34e-05	5.15055
GOLGA2	-1.598	4.57692	-6.91153	1.95e-06	9.31e-05	5.14849
LOC107986463	-1.85542	1.67534	-6.89025	2.03e-06	9.51e-05	5.14802
CYP4F10P	-4.29503	-2.80661	-7.26474	1e-06	6.47e-05	5.14761
LOC101928126	-2.14166	2.1092	-6.87561	2.09e-06	9.76e-05	5.14613
LOC440434	-1.21643	2.49676	-6.86856	2.12e-06	9.85e-05	5.13756
LOC100421737	-1.78376	2.46929	-6.86321	2.14e-06	9.88e-05	5.12794
SIN3A	-1.4586	5.40457	-6.91417	1.94e-06	9.3e-05	5.11628
LOC100421569	-1.89113	2.37474	-6.85522	2.17e-06	9.98e-05	5.11294
SMURF1	-1.09179	5.32276	-6.90793	1.97e-06	9.34e-05	5.11293
LOC107986714	-1.68001	2.93135	-6.85683	2.17e-06	9.97e-05	5.11042
LOC105371088	-2.93347	1.54562	-6.87163	2.11e-06	9.8e-05	5.10955
BAG4	1.07287	5.71455	6.89646	2.01e-06	9.42e-05	5.10918
SLC20A1	-0.91002	7.1401	-6.94794	1.82e-06	8.91e-05	5.1041
RPL18AP3	1.46737	6.97754	6.92012	1.92e-06	9.27e-05	5.10209
HIST1H1C	2.31349	7.31048	6.91417	1.94e-06	9.3e-05	5.09311
DOLK	1.53435	3.56166	6.84269	2.23e-06	0.00010129	5.08972
LOC105373511	-2.15155	2.66638	-6.84311	2.23e-06	0.00010129	5.08912
LOC107987128	-1.80851	2.40622	-6.84094	2.24e-06	0.00010129	5.08677
IFI30	1.46585	9.00724	6.95741	1.79e-06	8.83e-05	5.07353
LYPLAL1	1.93194	4.4107	6.83601	2.26e-06	0.000101784	5.0693
LOC613037	-2.19116	0.886615	-6.90068	1.99e-06	9.37e-05	5.06753
RN7SL683P	-2.21805	1.22409	-6.86637	2.13e-06	9.85e-05	5.0625
CCDC93	-1.6303	5.08686	-6.87902	2.08e-06	9.71e-05	5.06218
GLTSCR1	-1.42626	3.55314	-6.8403	2.24e-06	0.00010129	5.06014
IER3IP1	2.44393	3.64194	6.82437	2.31e-06	0.000102948	5.04448
ELP4	1.31976	4.66079	6.83067	2.28e-06	0.00010269	5.03803
UBA52	1.21586	7.94658	6.91253	1.95e-06	9.31e-05	5.03428
WDR18	2.00708	3.92375	6.8015	2.41e-06	0.000106127	5.01399
LOC107984546	-2.33778	2.03302	-6.80314	2.4e-06	0.000105936	5.01201
POU5F1P5	-1.68617	1.25622	-6.83998	2.24e-06	0.00010129	5.01028
KDM2A	-1.25664	7.93411	-6.9176	1.93e-06	9.3e-05	5.00137
UQCRC1	1.74344	6.79816	6.85989	2.16e-06	9.93e-05	5.00125
SUMO2	0.819504	6.55583	6.86338	2.14e-06	9.88e-05	5.00049
PFKFB2	-1.22121	4.19371	-6.82172	2.32e-06	0.000103191	4.99898
LOC100132062	-2.79971	2.59565	-6.79277	2.45e-06	0.000106775	4.99637
GDPD5	-1.18245	4.54489	-6.82587	2.3e-06	0.000102948	4.99128
SSR4	1.95076	6.90067	6.85412	2.18e-06	9.98e-05	4.98973
NFYA	-1.18002	6.29007	-6.86724	2.13e-06	9.85e-05	4.98687
LOC107984696	-2.14335	1.40553	-6.80827	2.38e-06	0.000105321	4.98046
RAPGEFL1	-2.04847	1.90991	-6.78296	2.5e-06	0.0001079	4.97007
ZNF621	-1.44456	5.04228	-6.82533	2.3e-06	0.000102948	4.96362
NFYC	-1.08227	5.14978	-6.81517	2.35e-06	0.000104357	4.94357
RNU7-181P	-2.88439	1.45332	-6.78176	2.5e-06	0.000107915	4.94119
LOC101928078	-2.14245	0.729832	-6.84471	2.22e-06	0.00010129	4.93913
FAM222B	-1.4822	3.27462	-6.7701	2.56e-06	0.000109357	4.93801
PFKL	0.981176	7.13145	6.84393	2.22e-06	0.00010129	4.93782
TAF9B	1.78192	3.19474	6.7674	2.58e-06	0.0001095	4.93765
USP49	-1.19334	3.35011	-6.76534	2.59e-06	0.000109651	4.92821
POT1	1.57288	5.23937	6.78251	2.5e-06	0.0001079	4.9254
TMEM265	-1.32691	3.1214	-6.75925	2.62e-06	0.000110408	4.92382
NPTN-IT1	-1.33082	3.54759	-6.76746	2.57e-06	0.0001095	4.92336
NASP	-1.34694	4.75889	-6.79498	2.44e-06	0.000106775	4.92009
HIST1H2BN	2.39614	4.50017	6.75292	2.65e-06	0.000111443	4.91826
LOC105374808	-1.84711	2.08343	-6.74877	2.67e-06	0.000111764	4.91262
RN7SL431P	-2.69656	1.08921	-6.78686	2.48e-06	0.000107527	4.90978
SNORD50B	1.39162	3.0316	6.75051	2.66e-06	0.000111536	4.90938
TXNDC9	2.0883	4.24097	6.73966	2.72e-06	0.000113098	4.89543
TCEB2	1.30854	6.38187	6.7984	2.43e-06	0.000106334	4.89396
LOC107984504	3.17205	-2.35387	6.96328	1.77e-06	8.75e-05	4.88709
HIRA	-1.05348	4.72367	-6.77376	2.54e-06	0.000109015	4.88466
NDUFA4	1.53818	5.67878	6.77228	2.55e-06	0.000109041	4.88346
CITED4	2.1558	1.93948	6.86695	2.13e-06	9.85e-05	4.88305
RN7SL6P	-3.30151	-3.85021	-7.45711	7.02e-07	5.44e-05	4.88179
RNF149	-1.79607	5.42657	-6.79319	2.45e-06	0.000106775	4.87885
LOC100652768	-1.53899	3.14141	-6.73594	2.74e-06	0.000113607	4.87791
AGGF1	0.990596	6.15569	6.78759	2.48e-06	0.000107527	4.87758
NR2C2	-1.06393	7.01251	-6.82839	2.29e-06	0.000102948	4.87735
TMED9	1.3762	6.25582	6.78568	2.49e-06	0.000107527	4.87714
HSPE1P25	-2.33523	-0.316793	-6.9902	1.68e-06	8.46e-05	4.87539
RPSAP16	-1.90656	1.38099	-6.75049	2.66e-06	0.000111536	4.87124
TVP23C	-1.92432	0.51376	-6.83869	2.24e-06	0.000101401	4.87002
AP5M1	1.23473	6.92583	6.80019	2.42e-06	0.000106252	4.86878
TRAJ11	-1.98078	1.57229	-6.73569	2.74e-06	0.000113607	4.86356
LOC202181	-1.06246	3.5248	-6.73055	2.77e-06	0.000114017	4.85664
LAMTOR1	1.27296	6.18647	6.77266	2.55e-06	0.000109041	4.8533
MRPL43	1.11502	4.41876	6.7275	2.78e-06	0.000114273	4.84847
AP4B1	-0.943744	5.35474	-6.76816	2.57e-06	0.0001095	4.8451
NME3	1.84489	3.60842	6.7085	2.89e-06	0.000116328	4.8409
MKNK1	-1.19217	6.44808	-6.7943	2.44e-06	0.000106775	4.83783
BRPF3	-1.09396	5.43395	-6.76664	2.58e-06	0.000109517	4.83624
EMC10	1.30377	6.13678	6.76008	2.61e-06	0.000110408	4.83212
NDUFC2	1.0598	4.46127	6.7197	2.82e-06	0.000115136	4.83058
RPS15A	1.40309	9.45609	6.84206	2.23e-06	0.00010129	4.82656
POLR2K	1.56841	4.81458	6.71996	2.82e-06	0.000115136	4.82638
FAM58A	1.31612	4.07344	6.70665	2.9e-06	0.000116475	4.82629
NCOA2	-0.794995	7.90235	-6.82187	2.32e-06	0.000103191	4.82409
MYO5A	-0.954621	7.21669	-6.80332	2.4e-06	0.000105936	4.82003
PRR14L	-0.839631	7.53858	-6.80891	2.38e-06	0.000105321	4.81641
KCTD13	-1.12308	4.50508	-6.73249	2.75e-06	0.000113828	4.81493
SNX17	1.88937	7.81339	6.78696	2.48e-06	0.000107527	4.81269
CACUL1	-1.14507	6.54103	-6.78069	2.51e-06	0.000107994	4.8074
RPL39P3	2.07041	7.08809	6.75909	2.62e-06	0.000110408	4.79966
LOC100996724	-1.55675	5.15051	-6.74222	2.7e-06	0.000112899	4.79696
SYNJ2BP	-1.38952	4.52785	-6.72401	2.8e-06	0.000114888	4.79436
NDUFA13	1.76542	6.03086	6.73206	2.76e-06	0.000113828	4.79371
CKAP2	1.19133	5.14713	6.71556	2.85e-06	0.000115592	4.79289
PRDX3	1.29417	6.12493	6.73933	2.72e-06	0.000113098	4.79238
ZNF581	1.59018	4.54756	6.69082	2.99e-06	0.000118936	4.78355
SRPK2	-0.756448	7.05798	-6.77829	2.52e-06	0.000108352	4.78246
CARD8	-1.06613	7.80135	-6.79894	2.42e-06	0.000106334	4.7803
LOC107986707	-2.1704	3.83981	-6.70151	2.93e-06	0.00011721	4.77868
RPL32	1.37279	9.88304	6.82649	2.3e-06	0.000102948	4.77473
LYSMD3	1.54701	5.49347	6.70851	2.89e-06	0.000116328	4.77036
MRPS12	2.31916	3.5779	6.67058	3.11e-06	0.000122359	4.76409
LINC01003	1.56949	2.57194	6.69106	2.99e-06	0.000118936	4.75977
DVL3	-1.24007	4.77788	-6.71115	2.87e-06	0.000116179	4.75921
B3GNTL1	-1.30833	3.97883	-6.69002	2.99e-06	0.000118974	4.75625
NT5DC2	1.78099	1.98032	6.75474	2.64e-06	0.000111196	4.75567
HNRNPA1P48	-1.43202	3.57654	-6.67969	3.05e-06	0.000120797	4.75416
SOCS7	-1.1136	4.56104	-6.70222	2.92e-06	0.000117192	4.75409
PPP1R2	1.56401	6.27041	6.71967	2.82e-06	0.000115136	4.75317
PKN1	0.934556	7.62239	6.76189	2.6e-06	0.00011024	4.75293
ZRSR2	-1.39353	3.53315	-6.67744	3.07e-06	0.000120955	4.75205
RPL30P7	-3.73253	-3.63147	-7.20194	1.13e-06	6.9e-05	4.75199
AHSA2	-1.3761	6.49739	-6.7518	2.65e-06	0.000111536	4.75013
SLC3A2	1.16269	6.27483	6.72098	2.82e-06	0.000115136	4.74662
DTNB	-1.72974	2.9474	-6.66316	3.15e-06	0.000123377	4.74594
ABCC5	-1.24973	5.26007	-6.71505	2.85e-06	0.000115592	4.74287
ATF7	-1.67709	5.26728	-6.71608	2.84e-06	0.000115592	4.73915
ARHGAP5	1.7834	7.21118	6.73393	2.75e-06	0.000113803	4.73802
ZNF415P1	-2.24965	2.68585	-6.65439	3.21e-06	0.000124048	4.73551
GS1-124K5.11	-1.04907	4.10455	-6.67742	3.07e-06	0.000120955	4.72903
PREX1	-1.41299	9.1905	-6.80933	2.38e-06	0.000105321	4.72743
RPL10P16	1.84257	6.54875	6.70935	2.88e-06	0.000116328	4.72539
APRT	1.54257	5.91095	6.69556	2.96e-06	0.000118239	4.7241
NFYB	1.45107	4.12938	6.65224	3.22e-06	0.000124048	4.72378
COX4I1	1.10806	7.23922	6.73348	2.75e-06	0.000113803	4.72082
HYPK	-1.35302	1.85701	-6.64794	3.25e-06	0.000124227	4.71629
RPL41P3	2.47024	6.1182	6.68343	3.03e-06	0.000120067	4.71333
LOC107983962	-2.49337	3.79877	-6.6668	3.13e-06	0.000122965	4.71281
PDE1B	-1.30689	3.27412	-6.6503	3.23e-06	0.000124135	4.71202
GGNBP2	-0.880386	5.04188	-6.68682	3.01e-06	0.000119425	4.70408
SCAND1	2.03658	4.91193	6.652	3.22e-06	0.000124048	4.70364
GON4L	-0.778374	6.39947	-6.72042	2.82e-06	0.000115136	4.703
PPP1CA	1.37458	7.62782	6.72743	2.78e-06	0.000114273	4.69483
TIGD5	1.98316	2.78208	6.65395	3.21e-06	0.000124048	4.69093
ERGIC3	1.5017	5.58414	6.66989	3.11e-06	0.000122375	4.69021
ATG4C	1.64118	4.79812	6.6457	3.26e-06	0.000124227	4.68708
GLIPR1	1.27537	8.20643	6.7397	2.72e-06	0.000113098	4.68697
TAS2R4	-1.95698	0.508627	-6.72775	2.78e-06	0.000114273	4.6848
FAM179A	-1.73332	3.09248	-6.63197	3.35e-06	0.000126702	4.68147
OSBPL2	-1.34793	6.18074	-6.70794	2.89e-06	0.000116328	4.68128
RPL15	1.29311	10.1876	6.78633	2.48e-06	0.000107527	4.67987
TAMM41	-0.990541	4.67817	-6.66266	3.15e-06	0.000123377	4.67359
KMO	1.59609	3.87101	6.62029	3.43e-06	0.00012753	4.67307
RNU6-146P	-1.95731	1.28014	-6.64228	3.28e-06	0.000124766	4.66776
YLPM1	-1.30152	6.4597	-6.70439	2.91e-06	0.000116843	4.66075
VPS51	1.56859	6.88095	6.68698	3.01e-06	0.000119425	4.65869
SCARNA10	1.9598	11.255	6.79382	2.45e-06	0.000106775	4.65702
MZT1	1.35483	3.24846	6.60741	3.51e-06	0.000129457	4.65216
HSPA8P3	-2.17283	0.0445007	-6.77533	2.54e-06	0.000108829	4.64777
MIF	2.30478	5.20749	6.62567	3.39e-06	0.000127323	4.6457
LOC107984960	-1.74396	3.38162	-6.61891	3.44e-06	0.00012753	4.64441
HNRNPUL2-BSCL2	1.14952	4.43948	6.61866	3.44e-06	0.00012753	4.64055
KIF21B	-1.10925	7.38291	-6.71586	2.85e-06	0.000115592	4.63863
KPNA5	2.25097	6.18713	6.64967	3.24e-06	0.00012414	4.63847
TOMM7	1.58271	5.38584	6.63665	3.32e-06	0.000125921	4.63818
ZNF623	-1.104	5.01406	-6.65185	3.22e-06	0.000124048	4.63451
LOC107985246	-1.16638	2.88865	-6.60132	3.56e-06	0.000130284	4.63367
MIR4312	-2.54268	1.34499	-6.61565	3.46e-06	0.000127976	4.63199
KAT7	-1.09892	6.7324	-6.6951	2.96e-06	0.000118239	4.63162
HMGB3P4	-1.7658	0.924579	-6.65203	3.22e-06	0.000124048	4.63134
LOC105371397	-1.53511	2.65985	-6.59754	3.58e-06	0.000130955	4.63056
HIST1H3D	3.01362	6.91237	6.65322	3.21e-06	0.000124048	4.62717
DYNC1LI2	-0.971989	6.20768	-6.67714	3.07e-06	0.000120955	4.62541
LITAF	-2.0587	8.52633	-6.74349	2.7e-06	0.000112765	4.62234
RNU6-1330P	3.02359	-2.70983	6.80577	2.39e-06	0.000105687	4.62167
MRPS25	-1.01771	5.49953	-6.65692	3.19e-06	0.000124048	4.62132
DIS3L	-0.96906	5.16869	-6.64687	3.25e-06	0.000124227	4.61902
MAD2L1	2.07579	2.36792	6.64615	3.26e-06	0.000124227	4.61196
LUC7L	-1.0663	5.67364	-6.65569	3.2e-06	0.000124048	4.60941
APH1A	1.37408	6.86532	6.66261	3.15e-06	0.000123377	4.6076
GPX4	1.76135	6.68172	6.65197	3.22e-06	0.000124048	4.6051
HIST1H4D	2.9456	6.15729	6.61935	3.43e-06	0.00012753	4.60067
ABT1	1.04615	5.99224	6.63635	3.32e-06	0.000125921	4.59402
GATAD1	-1.06388	4.56268	-6.61866	3.44e-06	0.00012753	4.59315
YEATS2	-0.935148	5.78568	-6.64904	3.24e-06	0.000124148	4.59272
LRIG2	-0.814042	5.72937	-6.64571	3.26e-06	0.000124227	4.59089
GCHFR	2.1959	2.26779	6.65127	3.23e-06	0.000124048	4.58968
FAM63B	-1.07194	4.57697	-6.6151	3.46e-06	0.000127976	4.5854
SLC22A1	-2.75188	1.75717	-6.57084	3.77e-06	0.000135193	4.57626
ABCE1	1.60722	6.51779	6.6342	3.33e-06	0.000126304	4.57539
SMG7	-0.896869	6.89481	-6.66524	3.14e-06	0.00012319	4.56785
TCEA1	1.188	5.46788	6.60608	3.52e-06	0.000129516	4.56522
MDM4	-0.950842	4.11171	-6.58791	3.65e-06	0.000132258	4.55735
KLHDC3	1.29751	6.40241	6.62409	3.4e-06	0.000127397	4.55458
SNRPB	1.35315	5.55554	6.60044	3.56e-06	0.000130361	4.55355
QARS	1.10265	6.19086	6.61931	3.43e-06	0.00012753	4.55188
IFRD2	1.14593	4.01051	6.56245	3.84e-06	0.000136436	4.55142
GPR155	-0.869569	5.84072	-6.62579	3.39e-06	0.000127323	4.54549
PRDX4	1.16235	3.5299	6.55088	3.92e-06	0.000138764	4.5443
PHF20	-0.78912	4.65559	-6.59384	3.61e-06	0.000131611	4.54408
BTD	-0.958215	5.2708	-6.61085	3.49e-06	0.000128897	4.54398
PWWP2B	1.41092	4.81136	6.57391	3.75e-06	0.000134878	4.54252
JMJD4	1.54657	4.91376	6.57336	3.75e-06	0.000134878	4.5396
RPL35	1.81282	8.26204	6.65465	3.2e-06	0.000124048	4.52936
NPC1	-0.950738	6.29784	-6.62887	3.37e-06	0.000126976	4.52671
LOC100421742	-3.18099	-3.99502	-7.22653	1.08e-06	6.73e-05	4.52116
GOLGA1	-1.49467	3.05283	-6.54623	3.96e-06	0.000139289	4.52082
CYSLTR1	1.63322	5.98177	6.59082	3.63e-06	0.000131878	4.51925
PPID	-1.30434	3.63041	-6.55796	3.87e-06	0.000137368	4.5192
CASP8	-0.914178	7.74235	-6.65955	3.17e-06	0.000123964	4.51268
SMC1A	-1.28452	6.13735	-6.61864	3.44e-06	0.00012753	4.50994
UBAP2L	-0.761702	6.67855	-6.62851	3.37e-06	0.000126976	4.50925
LOC100130744	-1.51915	3.28769	-6.54221	3.99e-06	0.000139672	4.50305
PHB	1.26797	5.72678	6.57986	3.71e-06	0.000133614	4.50257
SIK3	-1.17459	6.79408	-6.63139	3.35e-06	0.000126702	4.50246
GUSBP11	-1.91349	1.35509	-6.54647	3.96e-06	0.000139289	4.50203
PPIB	1.18825	7.43645	6.62533	3.39e-06	0.000127323	4.50088
LINC00672	-1.6496	2.04754	-6.52499	4.13e-06	0.000142938	4.49692
TMEM131	-1.84312	3.48367	-6.54401	3.98e-06	0.00013933	4.4951
CFAP45	-2.56853	1.8448	-6.52445	4.13e-06	0.00014294	4.49312
PPIEL	-1.19041	2.57903	-6.52224	4.15e-06	0.00014341	4.49101
MMP25-AS1	-1.65597	2.04765	-6.51937	4.17e-06	0.000143764	4.48637
FBXL15	1.8293	4.30605	6.52649	4.12e-06	0.0001429	4.48511
RALBP1	-1.62594	4.03881	-6.54993	3.93e-06	0.000138764	4.47999
LINC00649	-1.30732	3.74887	-6.53793	4.02e-06	0.000140698	4.47457
AVL9	-0.783398	6.56116	-6.60689	3.52e-06	0.000129457	4.47253
PPARD	-1.08237	5.01322	-6.56563	3.81e-06	0.000135885	4.467
UBXN7	-0.846339	7.02948	-6.617	3.45e-06	0.000127792	4.46694
ATP5G3	1.45174	5.97001	6.56448	3.82e-06	0.000136043	4.46416
FGFR1OP2	1.0729	6.04002	6.56962	3.78e-06	0.000135193	4.46192
SNX6	1.00606	6.05623	6.56936	3.78e-06	0.000135193	4.45905
GPR52	-1.21055	3.47573	-6.52121	4.16e-06	0.000143546	4.4566
KLF7	-1.92202	6.0195	-6.59201	3.62e-06	0.000131878	4.45523
MIS18BP1	1.69592	7.00209	6.58318	3.68e-06	0.000133044	4.45239
BAZ1B	-0.956891	6.53801	-6.59527	3.6e-06	0.00013139	4.44816
VPS35	0.747453	7.59581	6.60709	3.52e-06	0.000129457	4.44732
HSPA8	1.16403	8.43738	6.62386	3.4e-06	0.000127397	4.44526
TRERF1	-1.34391	4.93169	-6.5537	3.9e-06	0.000138344	4.44424
TRPM6	-2.72568	3.38636	-6.51612	4.2e-06	0.000144228	4.44326
LOC101929285	-1.72026	2.68065	-6.4994	4.34e-06	0.000147035	4.44306
RAB22A	-1.16374	5.79049	-6.57159	3.77e-06	0.000135193	4.43743
CST3	1.64417	7.99401	6.60149	3.55e-06	0.000130284	4.43505
SNORA94	2.70615	3.7273	6.49145	4.41e-06	0.000147969	4.43012
ACTG1P3	-1.59964	1.77576	-6.49338	4.39e-06	0.000147969	4.42986
FUBP3	-1.18073	4.39323	-6.52981	4.09e-06	0.00014235	4.42744
BRD8	-1.01276	5.2374	-6.55073	3.93e-06	0.000138764	4.42735
SAP25	-1.78314	2.82023	-6.49343	4.39e-06	0.000147969	4.4269
NIN	-0.899799	8.27713	-6.62955	3.36e-06	0.000126976	4.42655
ODF2	-1.29966	4.46265	-6.53179	4.07e-06	0.000141947	4.42632
TIRAP	-1.15839	3.88777	-6.51396	4.22e-06	0.000144246	4.4228
LOC100421561	-1.98303	2.83789	-6.49179	4.41e-06	0.000147969	4.42246
SETD1B	-1.69387	6.40185	-6.58332	3.68e-06	0.000133044	4.421
LOC105376416	3.13954	-2.97051	6.70004	2.93e-06	0.000117399	4.41926
HIST1H2AE	2.54732	6.66359	6.5458	3.96e-06	0.000139289	4.41829
RN7SL116P	-2.01802	0.505611	-6.56954	3.78e-06	0.000135193	4.41537
ADGRG5	-1.00418	4.88125	-6.52836	4.1e-06	0.000142603	4.40195
RPL15P7	2.71519	-2.67083	6.71287	2.86e-06	0.000115938	4.39927
ARF1P2	-2.41814	0.900327	-6.51302	4.23e-06	0.000144246	4.39667
LOC101060066	-3.99703	-3.15117	-6.84158	2.23e-06	0.00010129	4.39612
MYH3	-1.55239	3.02289	-6.48024	4.51e-06	0.000150035	4.39515
LOC400927	-1.25604	1.25469	-6.50041	4.33e-06	0.000147035	4.39464
DTX2P1-UPK3BP1-PMS2P11	-1.29463	2.7613	-6.47121	4.59e-06	0.000151494	4.38899
LOC107986078	-2.04543	1.5008	-6.47568	4.55e-06	0.000150992	4.38562
BCAS2	1.21648	4.29981	6.48027	4.51e-06	0.000150035	4.38239
NAP1L4P1	-2.14484	2.55999	-6.46333	4.66e-06	0.000152169	4.37651
MYL6	1.57096	8.26499	6.57992	3.71e-06	0.000133614	4.3765
LOC101929165	-2.42376	1.61412	-6.46585	4.64e-06	0.000151981	4.37565
LYRM5	1.40624	3.75376	6.46117	4.68e-06	0.000152538	4.37145
TNPO3	-1.27041	4.02623	-6.48688	4.45e-06	0.000148999	4.36167
RUVBL2	1.36143	4.34476	6.46377	4.66e-06	0.000152169	4.3518
SMDT1	1.8161	5.87781	6.4994	4.34e-06	0.000147035	4.35083
GPR183	1.96622	7.3165	6.53584	4.04e-06	0.000141073	4.34906
RRBP1	-1.47467	4.65951	-6.49825	4.35e-06	0.000147214	4.34836
TWF1	1.14547	6.14832	6.51285	4.23e-06	0.000144246	4.34653
CCDC91	2.07557	7.12311	6.52621	4.12e-06	0.0001429	4.34303
ATP5D	1.70951	4.81703	6.46624	4.63e-06	0.000151981	4.34179
LOC107986982	-1.98175	3.49858	-6.46549	4.64e-06	0.000151981	4.34159
RRAGA	1.05623	5.66309	6.49443	4.38e-06	0.000147969	4.33396
HIST1H4C	2.42991	6.50311	6.49955	4.34e-06	0.000147035	4.33318
MED13L	-1.46581	8.3054	-6.58629	3.66e-06	0.000132531	4.33115
FCF1P1	-1.67173	1.41996	-6.45004	4.78e-06	0.000153752	4.32873
NFATC2	-1.58317	6.4212	-6.53549	4.04e-06	0.000141073	4.32714
ASLP1	-2.13851	1.79451	-6.43336	4.95e-06	0.000156318	4.32132
VPS4B	-0.982396	6.06484	-6.51796	4.19e-06	0.000144009	4.32033
RNF213	-2.0957	10.7379	-6.64368	3.27e-06	0.000124572	4.31968
LOC105377809	-1.70713	3.96676	-6.46432	4.65e-06	0.000152169	4.31649
LOC105371480	-1.4945	2.01135	-6.42791	5e-06	0.000157214	4.31412
PPP1R13B	-1.3345	3.38405	-6.44551	4.83e-06	0.000154381	4.31336
LOC646870	-2.06666	0.64928	-6.49301	4.4e-06	0.000147969	4.31334
LOC105372300	-1.67604	1.4657	-6.43936	4.89e-06	0.000155381	4.31307
RNU5E-10P	3.2268	-2.18957	6.62291	3.41e-06	0.000127485	4.3115
HSPA13	1.55716	6.00983	6.48508	4.47e-06	0.000149223	4.30898
SCYL2	0.974876	7.08447	6.52046	4.17e-06	0.000143606	4.30825
FAU	1.42385	8.2889	6.5465	3.96e-06	0.000139289	4.30584
CD14	1.55747	8.78869	6.55786	3.87e-06	0.000137368	4.3052
PCGF5	1.14529	6.98196	6.51328	4.22e-06	0.000144246	4.3033
PHIP	1.76103	7.29634	6.51372	4.22e-06	0.000144246	4.30158
TRIM38	-0.949656	7.68713	-6.55024	3.93e-06	0.000138764	4.29917
UBL4A	1.39314	5.27036	6.46103	4.68e-06	0.000152538	4.29794
R3HDM2	-1.41862	6.17764	-6.51295	4.23e-06	0.000144246	4.29792
THOC6	1.66913	4.48377	6.43463	4.93e-06	0.000156194	4.29645
TOMM22	1.2861	5.7087	6.47361	4.57e-06	0.000151391	4.29613
POM121C	-1.28636	5.80573	-6.50105	4.33e-06	0.000147035	4.29606
RRAS	2.10514	3.93752	6.41737	5.1e-06	0.000159295	4.29282
MBD6	-1.75195	4.80378	-6.47547	4.55e-06	0.000150992	4.29268
TMEM219	1.29235	5.61276	6.46872	4.61e-06	0.000151779	4.29186
NAPB	-1.17963	4.13914	-6.45314	4.76e-06	0.000153372	4.29098
LOC105369652	-1.50511	3.43154	-6.43573	4.92e-06	0.000156006	4.29056
LINC00954	-1.41158	3.01613	-6.42447	5.03e-06	0.000157828	4.28907
CFL1	0.914496	8.45038	6.54414	3.98e-06	0.00013933	4.28172
HSBP1	0.887375	5.81623	6.47295	4.57e-06	0.000151433	4.27989
LOC102723766	-2.6006	1.92919	-6.40891	5.19e-06	0.000161212	4.27872
KIAA1586	1.38652	4.63891	6.43275	4.95e-06	0.000156318	4.27728
GTF2IP1	-1.42372	4.04869	-6.4447	4.84e-06	0.000154381	4.27646
LACTB2	2.47091	2.41861	6.47175	4.58e-06	0.000151486	4.27618
RNU7-44P	-1.81712	1.68946	-6.40946	5.18e-06	0.000161212	4.2719
IL20RB	-1.3198	1.74168	-6.40529	5.23e-06	0.000161908	4.26258
HIGD1A	1.06414	5.67939	6.45775	4.71e-06	0.000152863	4.2612
ENTPD1	-1.10956	7.51918	-6.52523	4.13e-06	0.000142938	4.25581
NOD1	-0.764664	5.1222	-6.45749	4.72e-06	0.000152863	4.2541
LOC285638	-1.34286	5.08948	-6.46059	4.69e-06	0.000152538	4.25325
ADCK2	1.23307	4.56534	6.41828	5.09e-06	0.000159185	4.249
PCNX1	-0.99543	5.26608	-6.45692	4.72e-06	0.000152881	4.2418
CDH26	-1.26593	2.35721	-6.3887	5.4e-06	0.000164506	4.24051
PTPRN	3.42073	-1.89033	6.59052	3.63e-06	0.000131878	4.23996
HERPUD2	-0.961402	6.27963	-6.4815	4.5e-06	0.000149971	4.23725
SLC35A5	0.859809	5.80328	6.45122	4.77e-06	0.000153544	4.23717
MRPS34	1.38478	4.81965	6.41686	5.11e-06	0.000159304	4.23627
FCRL6	-1.71781	5.26107	-6.45831	4.71e-06	0.000152863	4.23466
MBIP	1.42109	4.34523	6.3985	5.3e-06	0.000163016	4.2269
LOC105378531	-1.84371	1.32065	-6.39701	5.31e-06	0.000163344	4.22577
FYCO1	-1.38124	5.0595	-6.44569	4.83e-06	0.000154381	4.2251
LOC105370641	-1.73337	2.53648	-6.38197	5.47e-06	0.000166096	4.22267
IER5	0.842145	6.1531	6.45214	4.77e-06	0.000153418	4.22001
LYL1	1.56499	5.26621	6.4182	5.1e-06	0.000159185	4.21887
AGER	-1.68514	3.93503	-6.41311	5.15e-06	0.000160338	4.21822
OTUD6B-AS1	1.52427	4.46306	6.39503	5.33e-06	0.000163793	4.21694
PRDM2	-1.06596	7.55525	-6.50568	4.29e-06	0.000145988	4.21583
GPR75	-1.82381	1.35402	-6.38994	5.39e-06	0.000164256	4.21514
MIR648	-3.55393	-3.57123	-6.85526	2.17e-06	9.98e-05	4.21501
HAUS6P1	3.01814	-1.29099	6.82487	2.31e-06	0.000102948	4.21182
PELI1	-1.52121	7.93351	-6.51614	4.2e-06	0.000144228	4.21009
SFSWAP	-1.11926	5.71247	-6.45349	4.75e-06	0.000153372	4.20958
HEG1	-1.53044	5.45595	-6.44881	4.8e-06	0.000153974	4.20805
MAML1	-1.27101	6.37575	-6.47175	4.58e-06	0.000151486	4.20802
AHDC1	-1.33111	3.72443	-6.39902	5.29e-06	0.000163002	4.20561
LOC107986233	4.68082	-1.73506	6.42589	5.02e-06	0.000157537	4.20408
LOC105371131	-1.50524	1.1993	-6.39468	5.34e-06	0.000163793	4.20371
MTOR	-1.04914	5.35627	-6.43711	4.91e-06	0.000155883	4.19721
TGFBR2	-0.799322	7.11901	-6.48197	4.49e-06	0.000149971	4.19606
LOC100422294	-1.3735	2.58575	-6.36666	5.64e-06	0.000168092	4.19348
RAPGEF1	-0.919595	8.08101	-6.50621	4.28e-06	0.000145987	4.19179
BRD4	-1.55148	6.56582	-6.47041	4.6e-06	0.000151579	4.19105
CCNC	1.38017	5.40751	6.40924	5.19e-06	0.000161212	4.18854
S100A4	1.51828	8.49589	6.49174	4.41e-06	0.000147969	4.18836
TIMM13	1.40931	4.02251	6.37037	5.6e-06	0.000167544	4.18719
PKI55	-1.61228	3.0091	-6.37234	5.58e-06	0.00016743	4.18705
TMTC3	1.56541	4.55578	6.3774	5.52e-06	0.000166986	4.17883
GIN1	2.00627	4.55815	6.37015	5.6e-06	0.000167544	4.17662
RN7SL368P	-2.50732	1.96785	-6.35395	5.79e-06	0.000171137	4.17533
LOC105369536	-1.56841	3.77263	-6.38469	5.45e-06	0.000165377	4.17248
USP1	1.444	6.23674	6.42042	5.07e-06	0.000158794	4.16659
ASH1L	-1.08244	5.3727	-6.42225	5.05e-06	0.000158371	4.1664
C12orf29	2.00606	4.01474	6.35187	5.81e-06	0.000171689	4.16405
IPP	-0.898963	4.37911	-6.39252	5.36e-06	0.000164185	4.16326
INO80	-1.15646	4.29139	-6.3904	5.38e-06	0.000164256	4.16022
HIST1H4F	2.75215	7.21057	6.42699	5.01e-06	0.000157348	4.15987
COX8A	1.22993	4.7053	6.37502	5.55e-06	0.000167352	4.15672
LOC105374897	-1.8204	3.43547	-6.36725	5.64e-06	0.000168048	4.15473
BANF1	1.11766	5.53901	6.39911	5.29e-06	0.000163002	4.15457
SCML4	-1.22271	6.74773	-6.45344	4.75e-06	0.000153372	4.15241
SLC50A1	1.00386	4.62739	6.37274	5.58e-06	0.00016743	4.15046
FAM219A	-0.983628	4.06845	-6.3761	5.54e-06	0.000167263	4.14648
LOC105377806	-1.69079	3.77011	-6.37168	5.59e-06	0.000167495	4.14604
DNAAF2	1.59	2.66851	6.34911	5.84e-06	0.000171924	4.14525
RREB1	-0.844468	6.98822	-6.45279	4.76e-06	0.000153372	4.14431
SLC4A5	-1.40602	2.7043	-6.34277	5.92e-06	0.000173566	4.14372
KRT17P8	-2.10677	3.00348	-6.35067	5.83e-06	0.000171924	4.14279
RPLP0P6	1.61854	5.32471	6.37968	5.5e-06	0.000166695	4.14141
NOM1	-0.912677	4.80502	-6.39297	5.36e-06	0.000164185	4.14131
LOC107986531	3.03439	-1.95745	6.59072	3.63e-06	0.000131878	4.13896
LOC105378833	-1.96733	0.602723	-6.4002	5.28e-06	0.000163002	4.1389
OST4	1.83224	7.20531	6.42811	5e-06	0.000157214	4.13869
KDELC2	-1.24989	3.30165	-6.34891	5.85e-06	0.000171924	4.13064
DHRS12	-1.47858	3.98049	-6.36805	5.63e-06	0.000167974	4.12934
TGOLN2	-1.41928	8.37678	-6.4857	4.46e-06	0.000149193	4.12813
LPCAT1	-0.78501	7.39245	-6.45411	4.75e-06	0.000153372	4.12635
LOC105375785	-3.31573	1.5929	-6.33119	6.06e-06	0.000175919	4.12424
AATF	-0.801125	5.59454	-6.40459	5.23e-06	0.000161979	4.12407
HSD17B10	1.70393	5.34618	6.36793	5.63e-06	0.000167974	4.11947
SNORD89	-1.46047	2.22332	-6.32362	6.15e-06	0.000177277	4.11754
GIMAP5	1.48128	8.04239	6.44395	4.84e-06	0.000154381	4.11655
LOC101928344	-2.39429	0.809708	-6.36116	5.71e-06	0.000169317	4.11227
MLST8	1.32842	3.6776	6.32378	6.15e-06	0.000177277	4.10905
TRIM52	-1.35478	4.80807	-6.37822	5.52e-06	0.000166869	4.10566
RPL17P48	-2.11038	-0.652173	-6.58871	3.64e-06	0.000132199	4.10161
DPRXP4	-1.86121	0.694776	-6.3724	5.58e-06	0.00016743	4.10151
PGK1	0.815647	8.96612	6.46607	4.64e-06	0.000151981	4.09753
CISD1	1.32082	2.83746	6.31504	6.25e-06	0.000179149	4.09709
CEBPA	1.61144	5.65329	6.36563	5.65e-06	0.000168282	4.09496
CD48	0.862006	9.05754	6.46658	4.63e-06	0.000151981	4.09475
PFN1	0.871958	9.19694	6.46912	4.61e-06	0.000151779	4.09286
NDUFAF3	4.45734	-0.488633	6.57538	3.74e-06	0.000134641	4.08869
AAMP	1.03819	5.74213	6.3704	5.6e-06	0.000167544	4.0849
ZSCAN30	-1.09874	3.23554	-6.3217	6.17e-06	0.000177485	4.08254
ZNF585B	-0.773623	4.37456	-6.3494	5.84e-06	0.000171924	4.08051
SSH1	-1.67184	6.00837	-6.39961	5.29e-06	0.000163002	4.07876
AAK1	-1.37496	7.47113	-6.43611	4.92e-06	0.000156006	4.07698
C6orf163	-1.40165	3.887	-6.33695	5.99e-06	0.000174851	4.07424
AKR1A1	1.27268	5.79076	6.3629	5.69e-06	0.000169041	4.073
ALDH16A1	1.49946	5.62812	6.35503	5.78e-06	0.000171081	4.07232
BRD2	-0.807816	8.03615	-6.44381	4.84e-06	0.000154381	4.07145
STK38	-1.05153	7.97546	-6.44413	4.84e-06	0.000154381	4.07134
STK10	-0.717931	8.67926	-6.45941	4.7e-06	0.000152741	4.07086
C3orf38	1.02309	5.73077	6.3624	5.69e-06	0.000169054	4.06933
GATAD2B	-1.42209	6.54437	-6.40651	5.21e-06	0.000161674	4.06698
MICE	-1.42212	3.21048	-6.31393	6.27e-06	0.000179149	4.06543
GIMAP2	1.4485	6.80081	6.38463	5.45e-06	0.000165377	4.06495
UNC5CL	-1.54217	1.77892	-6.29764	6.47e-06	0.00018329	4.06416
LOC105372669	-3.1924	-3.98965	-6.87497	2.09e-06	9.76e-05	4.05868
ETAA1	2.05992	4.23845	6.30085	6.43e-06	0.000182598	4.05851
EVI2A	1.81357	7.64872	6.39927	5.29e-06	0.000163002	4.05667
PDCD10	1.52195	4.42349	6.31028	6.31e-06	0.00017998	4.0537
LOC107985289	-1.9936	1.92069	-6.28522	6.64e-06	0.000185632	4.04454
GMEB1	-0.831968	4.76003	-6.34198	5.93e-06	0.000173651	4.04421
INPP5D	-0.881356	8.02806	-6.43053	4.97e-06	0.000156704	4.04415
LCP2	-1.04317	8.04218	-6.43134	4.96e-06	0.000156602	4.04245
POU2F1	-1.0834	5.9214	-6.37409	5.56e-06	0.00016743	4.04139
HIST4H4	2.68595	6.00543	6.33265	6.04e-06	0.000175919	4.04048
KIAA0430	-1.43576	6.51216	-6.39163	5.37e-06	0.000164256	4.03881
DGCR6L	1.92031	5.05992	6.31475	6.26e-06	0.000179149	4.0381
CHCHD2	1.75411	7.22664	6.37849	5.51e-06	0.000166869	4.03687
MIR3064	-1.07742	5.40217	-6.35575	5.77e-06	0.00017099	4.03306
BCORL1	-1.74509	3.95685	-6.31925	6.2e-06	0.000178197	4.03209
RPS19	1.33446	9.18219	6.43313	4.95e-06	0.000156318	4.03135
MIR421	-1.7721	1.37786	-6.28942	6.58e-06	0.000185146	4.03098
HERC1	-1.04056	8.9307	-6.44728	4.81e-06	0.000154286	4.02873
ZSWIM8-AS1	-1.43624	2.36954	-6.2778	6.74e-06	0.000186999	4.02788
RPS2P46	1.9843	8.54483	6.40708	5.21e-06	0.000161644	4.02783
LOC107986230	3.61609	-0.894474	6.65335	3.21e-06	0.000124048	4.02685
LOC339862	2.75417	-2.51171	6.49726	4.36e-06	0.000147347	4.02598
LOC101927999	-2.64696	2.88371	-6.28721	6.61e-06	0.000185533	4.02421
LOC107984889	-2.4493	1.68081	-6.2724	6.81e-06	0.000188506	4.01682
ALKBH7	2.08157	4.52005	6.28572	6.63e-06	0.000185632	4.01634
GABPB2	-0.847068	4.87399	-6.32925	6.08e-06	0.000176394	4.01257
ORAOV1	-0.969505	4.15797	-6.30942	6.32e-06	0.00017998	4.0105
RN7SK	0.965816	14.4228	6.54412	3.98e-06	0.00013933	4.0095
LOC105376952	-2.35288	0.894145	-6.29832	6.47e-06	0.000183202	4.00882
FKBP8	1.36227	8.04308	6.39018	5.39e-06	0.000164256	4.00648
SNAP29	-1.08493	5.0103	-6.33105	6.06e-06	0.000175919	4.00511
SNORA25	2.39575	4.48499	6.27356	6.79e-06	0.000188231	4.00301
CCDC174	-1.04237	4.85975	-6.32522	6.13e-06	0.000177068	4.00232
EXOG	-1.01203	5.16951	-6.33314	6.03e-06	0.000175919	4.00173
PCYT1A	-0.705952	5.79706	-6.34695	5.87e-06	0.000172284	4.00025
WDR60	-0.978506	3.60724	-6.28869	6.59e-06	0.000185146	4.00006
KIF14	1.96808	2.10165	6.31866	6.21e-06	0.000178247	3.99999
LOC107984820	-2.36397	1.90643	-6.25915	6.99e-06	0.000191133	3.9951
RABL2B	-0.854118	4.39492	-6.30498	6.38e-06	0.000181259	3.99047
ZNF101P2	-2.08427	1.49605	-6.26212	6.95e-06	0.000190829	3.98978
POLD2	1.0997	4.42711	6.2835	6.66e-06	0.00018578	3.98928
SDHAP3	-1.1597	2.64121	-6.26078	6.97e-06	0.000190829	3.9892
HNRNPA1P10	-1.18101	2.99945	-6.26722	6.88e-06	0.000190145	3.98696
CCDC7	1.94991	4.91639	6.28291	6.67e-06	0.00018578	3.98501
OTULIN	-1.01077	6.32844	-6.35426	5.78e-06	0.000171137	3.98085
ACOX1	-1.2996	6.92533	-6.37278	5.58e-06	0.00016743	3.98082
SLC2A3P2	-2.38955	1.77366	-6.24679	7.17e-06	0.000193982	3.97027
SCARNA12	2.76759	5.60203	6.28134	6.69e-06	0.000186118	3.96694
LOC107984289	2.005	2.15934	6.29572	6.5e-06	0.000183517	3.96453
SCAF8	-0.694886	6.59046	-6.34984	5.84e-06	0.000171924	3.963
METTL25	1.58951	6.01418	6.30941	6.32e-06	0.00017998	3.96236
LOC100418703	-1.49165	3.81054	-6.27768	6.74e-06	0.000186999	3.96091
TRAJ50	-2.26272	0.198739	-6.34011	5.95e-06	0.000174018	3.96001
UBR2	-0.913874	7.96283	-6.38552	5.44e-06	0.000165377	3.95685
DCXR	1.82288	4.75851	6.26532	6.91e-06	0.000190385	3.95559
TBL1X	-1.48359	6.46339	-6.34845	5.85e-06	0.000171927	3.95452
RAB34	1.78221	4.18534	6.24695	7.16e-06	0.000193982	3.94933
TRAJ4	-1.51563	1.96924	-6.23514	7.34e-06	0.000197228	3.94923
CTB-41I6.1	-1.27243	3.19792	-6.25223	7.09e-06	0.000193147	3.94687
LOC100421597	-1.45446	2.13866	-6.23335	7.36e-06	0.000197228	3.94578
LOC653160	-1.58623	1.72903	-6.2339	7.35e-06	0.000197228	3.94283
LOC107984128	-3.3688	1.04557	-6.2492	7.13e-06	0.000193982	3.93898
CORO1B	1.76612	6.01169	6.29402	6.52e-06	0.00018372	3.93661
BLOC1S4	1.48117	3.71418	6.23355	7.36e-06	0.000197228	3.93605
VCPKMT	-1.15808	4.98738	-6.29616	6.49e-06	0.000183515	3.93589
PUF60	1.32674	6.42468	6.30804	6.34e-06	0.000180313	3.93025
TRIM28	0.91036	7.50572	6.34162	5.93e-06	0.000173651	3.92838
FOXI1	-2.94039	-4.07484	-6.82513	2.3e-06	0.000102948	3.92391
IL1R1	-2.45946	3.54977	-6.25279	7.08e-06	0.000193094	3.92041
SLED1	-2.20505	3.99127	-6.26538	6.9e-06	0.000190385	3.92024
TRAJ6	-1.56577	1.89039	-6.21952	7.57e-06	0.000200913	3.91888
ABRACL	1.26116	4.77087	6.25115	7.1e-06	0.000193402	3.91015
SNORD111B	3.50332	-1.01536	6.56687	3.8e-06	0.000135705	3.90789
ZNF827	-1.16177	4.47662	-6.26578	6.9e-06	0.000190385	3.90364
TMEM14C	1.28452	4.7674	6.24703	7.16e-06	0.000193982	3.90297
EFNB1	1.28753	3.51689	6.21391	7.65e-06	0.00020168	3.90123
CDCA4P4	-1.70732	2.51129	-6.21412	7.65e-06	0.00020168	3.89995
HSPBP1	1.82464	3.67255	6.21106	7.7e-06	0.000202095	3.89947
GPR107	-0.979223	6.2888	-6.31148	6.3e-06	0.000179707	3.89797
F13A1	1.58536	7.74832	6.3251	6.13e-06	0.000177068	3.89768
RPL7P7	-2.07531	-0.312043	-6.39	5.39e-06	0.000164256	3.89666
LOC105375426	-1.70539	0.674356	-6.26129	6.96e-06	0.000190829	3.8957
YEATS4	1.76663	3.19248	6.20558	7.78e-06	0.000203173	3.89234
SCARNA6	2.59794	6.19775	6.2637	6.93e-06	0.000190678	3.88945
LOC107987226	-1.82815	2.24	-6.20489	7.79e-06	0.000203173	3.88903
C16orf13	1.28213	3.17516	6.20282	7.83e-06	0.000203714	3.88713
LOC100420644	-1.6707	1.19077	-6.2193	7.57e-06	0.000200913	3.88492
FAM192A	-0.775475	6.70388	-6.31392	6.27e-06	0.000179149	3.88349
EEF1G	1.29934	8.3326	6.3368	5.99e-06	0.000174851	3.88243
SBNO1	-0.834281	7.23449	-6.32668	6.11e-06	0.000176982	3.8791
LOC105369487	-1.66579	1.5802	-6.20221	7.84e-06	0.000203804	3.87839
WNK1	-1.66035	4.60315	-6.25714	7.02e-06	0.000191741	3.87291
PYGM	-1.14398	3.36104	-6.21776	7.6e-06	0.000200981	3.87187
FAM173A	1.95896	2.44909	6.21896	7.58e-06	0.000200913	3.86855
RPS2P47	-1.42623	1.64018	-6.19609	7.93e-06	0.000205503	3.86758
DDX50P1	-1.45967	2.63304	-6.19878	7.89e-06	0.000204719	3.86707
PYCRL	1.76199	2.47482	6.21079	7.7e-06	0.000202095	3.86695
CD52	1.72047	7.4625	6.30004	6.44e-06	0.000182733	3.86627
SLC27A4	3.0885	-1.62401	6.47686	4.54e-06	0.000150886	3.86448
NPIPA1	-1.57998	1.85616	-6.19048	8.02e-06	0.000206905	3.86326
PPP2R1B	-0.84653	5.27375	-6.26464	6.92e-06	0.000190484	3.86223
HIGD1AP16	-1.17502	1.7638	-6.19122	8.01e-06	0.000206884	3.86084
PRDM15	-0.963857	4.37228	-6.23974	7.27e-06	0.000196067	3.8607
COX7A2L	1.19063	5.97119	6.26094	6.97e-06	0.000190829	3.85818
STOML2	1.19888	5.19388	6.23711	7.31e-06	0.000196616	3.85555
STX16	-1.5011	6.0912	-6.28878	6.59e-06	0.000185146	3.85526
HIST1H2AG	3.31575	5.85677	6.22151	7.54e-06	0.00020054	3.85212
SF3B5	1.74314	5.41341	6.23321	7.36e-06	0.000197228	3.85021
LOC100420851	-3.61612	-0.990724	-6.43924	4.89e-06	0.000155381	3.85011
ZNHIT1	1.2529	5.36894	6.23865	7.28e-06	0.000196172	3.84982
ANXA11	-0.850748	7.73421	-6.32544	6.13e-06	0.000177068	3.8494
GANAB	0.68049	8.18819	6.32249	6.16e-06	0.00017741	3.84799
LOC105374638	-2.23217	2.03357	-6.18227	8.16e-06	0.000209138	3.84795
RAF1	-1.08629	7.63648	-6.32236	6.16e-06	0.00017741	3.84458
TRAJ16	-2.20898	1.74412	-6.17979	8.2e-06	0.000209513	3.84241
LOC107987260	-1.31025	5.54499	-6.2627	6.94e-06	0.000190829	3.83613
TAOK3	-0.614343	6.92541	-6.29386	6.52e-06	0.00018372	3.83385
DDX46	-0.870101	5.68	-6.26177	6.95e-06	0.000190829	3.83377
AREL1	-0.763286	6.93861	-6.29431	6.52e-06	0.00018372	3.83145
TRAJ24	-1.93221	1.42161	-6.17987	8.2e-06	0.000209513	3.83094
KCTD7	-1.12361	5.04044	-6.24456	7.2e-06	0.000194667	3.83061
AK6	2.2269	2.38399	6.21213	7.68e-06	0.000201879	3.82955
DNAJB9	1.20557	5.52385	6.23309	7.37e-06	0.000197228	3.82839
RPSAP36	-2.21554	0.138273	-6.26784	6.87e-06	0.000190072	3.82036
RNF144A	-1.48047	6.36838	-6.27784	6.74e-06	0.000186999	3.81828
C11orf31	1.38396	5.34301	6.2174	7.6e-06	0.000200981	3.81259
SLC39A3	1.41409	4.44949	6.18811	8.06e-06	0.00020734	3.8093
HIST1H1B	3.04092	5.57086	6.19524	7.95e-06	0.00020569	3.8086
RNU4-40P	-3.17127	0.0038912	-6.25989	6.98e-06	0.000191009	3.80533
LEXM	-1.59862	1.89551	-6.15923	8.54e-06	0.000215656	3.80408
TAF4	-1.72775	3.48383	-6.18951	8.04e-06	0.000206921	3.80325
RN7SL57P	-2.57635	0.469435	-6.21318	7.67e-06	0.000201778	3.79929
EEF1E1	1.91031	2.99954	6.1589	8.55e-06	0.000215656	3.79763
EIF5A	0.986736	7.56732	6.27727	6.74e-06	0.000186999	3.79748
CTD-2201I18.1	-1.53496	2.03397	-6.15455	8.62e-06	0.000216686	3.79527
LOC107984387	-1.92635	2.04352	-6.1547	8.62e-06	0.000216686	3.79511
SRGAP2B	-1.52558	3.71669	-6.19117	8.01e-06	0.000206884	3.79482
VAMP1	-1.25665	4.80352	-6.22035	7.56e-06	0.000200844	3.79346
HUS1	-0.730098	5.03863	-6.22191	7.53e-06	0.00020054	3.79178
LOC114224	-1.42726	3.1707	-6.17133	8.34e-06	0.00021211	3.78788
CAPNS1	0.989621	8.09306	6.28614	6.62e-06	0.000185632	3.7866
TMX4	-1.02256	7.35355	-6.28542	6.63e-06	0.000185632	3.78652
NMD3	1.34198	6.08239	6.22588	7.47e-06	0.000199445	3.78559
TRAJ28	-1.28834	1.77776	-6.15061	8.69e-06	0.000217745	3.785
UBE2V1P1	-2.03236	0.54293	-6.20601	7.78e-06	0.000203173	3.78472
NKAPP1	-1.33156	2.24772	-6.14854	8.73e-06	0.000218149	3.78167
FKBP3	1.30904	4.66225	6.18187	8.16e-06	0.000209138	3.78094
KBTBD8	1.63194	4.16972	6.16045	8.52e-06	0.000215627	3.77671
LOC100130783	-2.54139	0.311371	-6.21254	7.68e-06	0.000201877	3.77026
RPL23AP34	-3.39946	-0.424673	-6.29691	6.48e-06	0.0001834	3.77001
CACNA2D2	-1.64459	3.59041	-6.17418	8.29e-06	0.000211061	3.76732
ZNF778	-1.16168	3.9138	-6.17911	8.21e-06	0.000209633	3.76361
LOC105369568	2.75339	-2.64119	6.3131	6.28e-06	0.000179285	3.76159
SDHAF1	1.73126	4.0647	6.14871	8.73e-06	0.000218149	3.76156
LOC100132686	-3.28894	-1.4441	-6.48873	4.43e-06	0.00014861	3.76116
NUMB	-1.28514	7.66279	-6.28268	6.67e-06	0.00018578	3.76011
TMEM167A	1.03672	6.91262	6.23933	7.27e-06	0.000196067	3.75872
LGALS1	2.25476	7.60024	6.243	7.22e-06	0.000194957	3.75752
C1orf43	0.878548	7.06654	6.24415	7.2e-06	0.000194667	3.75619
POLR1A	-0.909633	5.11394	-6.2075	7.75e-06	0.000202943	3.75581
LOC105377576	-1.59003	1.66293	-6.13284	9.01e-06	0.000222099	3.74979
CASC3	-1.37585	3.79549	-6.16977	8.36e-06	0.000212608	3.74931
SEPW1	1.78308	6.06082	6.20052	7.86e-06	0.000204316	3.74759
LOC100507006	-2.56039	2.96741	-6.14623	8.77e-06	0.000218928	3.74382
CAMK2G	-0.864374	6.79534	-6.24674	7.17e-06	0.000193982	3.74185
AIP	1.50419	6.23941	6.20639	7.77e-06	0.000203173	3.74164
MGC16025	-1.7388	1.80954	-6.12603	9.13e-06	0.000224013	3.74009
RPS3	1.02833	7.59521	6.24881	7.14e-06	0.000193982	3.73959
C9orf16	1.39104	4.23034	6.14416	8.81e-06	0.000219193	3.73436
DDX42	-0.983472	6.27093	-6.22938	7.42e-06	0.000198313	3.73406
TMEM109	0.893141	5.80238	6.19685	7.92e-06	0.00020535	3.73238
TBC1D23	0.878293	6.25767	6.20812	7.74e-06	0.000202856	3.72892
CITED2	0.941424	6.61158	6.21717	7.6e-06	0.000200981	3.72875
RPL26P5	-1.64316	1.01471	-6.14314	8.82e-06	0.000219356	3.72636
GSTP1	2.04604	7.32795	6.22199	7.53e-06	0.00020054	3.72518
RPL23	1.14328	9.23547	6.28354	6.66e-06	0.00018578	3.72342
ZNF440	-1.07473	3.49827	-6.14123	8.86e-06	0.000219869	3.714
LOC100422317	-1.95873	1.33542	-6.11652	9.31e-06	0.000227127	3.70736
APOL2	-1.35756	5.90816	-6.20827	7.74e-06	0.000202856	3.70576
TRAJ23	-2.14476	1.95461	-6.10711	9.49e-06	0.000229596	3.70405
ZNF552	-1.03822	3.79303	-6.14389	8.81e-06	0.000219193	3.70247
ECHDC2	-1.38639	5.09734	-6.18398	8.13e-06	0.000208902	3.70225
ATG16L2	-1.63195	7.57345	-6.25419	7.06e-06	0.000192712	3.70222
LOC105378119	-2.13974	4.28784	-6.16351	8.47e-06	0.000214801	3.6998
RN7SL698P	-2.11086	0.320384	-6.17869	8.21e-06	0.000209646	3.69915
FAM213B	1.07204	3.43769	6.11023	9.43e-06	0.000228665	3.69858
LOC102723507	-1.56688	2.73061	-6.11292	9.38e-06	0.000228067	3.69444
PDP2	-0.804808	3.64609	-6.13098	9.04e-06	0.000222763	3.68901
MUSTN1	-1.47319	1.44681	-6.10403	9.55e-06	0.000230684	3.68565
TPT1P10	-2.14611	1.92182	-6.0964	9.7e-06	0.000232839	3.68363
HLA-A	0.992217	11.2507	6.31498	6.25e-06	0.000179149	3.68311
VBP1	1.09555	5.20074	6.15154	8.68e-06	0.000217669	3.68165
TRIM62	-1.11944	4.18594	-6.1451	8.79e-06	0.000218995	3.68053
DDX28	1.87368	5.28369	6.14175	8.85e-06	0.000219806	3.68008
CAPG	1.83451	7.44485	6.20493	7.79e-06	0.000203173	3.67878
PLEKHG2	-1.04695	4.87308	-6.16296	8.48e-06	0.000214872	3.67782
EZH1	-1.43875	5.49796	-6.18146	8.17e-06	0.000209138	3.67377
TMX1	1.1241	5.86498	6.16386	8.46e-06	0.000214801	3.66822
ZNF549	-1.24837	3.59782	-6.12228	9.2e-06	0.000225007	3.66822
RUNX3	-1.21073	6.90079	-6.21383	7.66e-06	0.00020168	3.66392
CABIN1	-0.804347	7.16873	-6.21779	7.59e-06	0.000200981	3.66383
POU6F1	-1.32949	3.89462	-6.1293	9.07e-06	0.000223181	3.66339
TWF2	1.49412	7.0256	6.1896	8.04e-06	0.000206921	3.66303
SFMBT2	-1.3182	4.93711	-6.15884	8.55e-06	0.000215656	3.66181
RPL10P9	1.75386	4.21614	6.0992	9.64e-06	0.000231918	3.65699
ANKRD13A	-1.09911	7.7572	-6.23051	7.4e-06	0.000198089	3.65246
RPSA	1.40761	8.67426	6.22913	7.42e-06	0.000198313	3.64915
RPS27AP12	-1.0889	2.23685	-6.07914	1e-05	0.000238006	3.64854
RPL30	1.46923	7.81188	6.20454	7.8e-06	0.000203173	3.64838
TRMO	-0.890424	5.56629	-6.16594	8.43e-06	0.000214088	3.64726
HIST1H2AM	2.656	6.10051	6.13786	8.92e-06	0.000221198	3.64605
NARR	2.30219	1.92577	6.15493	8.62e-06	0.000216686	3.64392
TOMM5	1.3891	4.00397	6.09169	9.79e-06	0.000234251	3.64319
TRUB1	1.2915	2.65867	6.07712	1.01e-05	0.000238631	3.64244
CHD8	-1.3816	4.4908	-6.13603	8.95e-06	0.000221848	3.64092
MIR548J	-4.04312	-2.15377	-6.33225	6.04e-06	0.000175919	3.63699
GNA15	1.50253	4.43764	6.09928	9.64e-06	0.000231918	3.6367
MIR604	-2.57827	-0.493789	-6.24775	7.15e-06	0.000193982	3.63661
LOC100506047	-1.80651	2.18431	-6.0738	1.02e-05	0.000239371	3.63659
GADD45GIP1	1.77469	2.78188	6.07577	1.01e-05	0.000238937	3.63496
CCNL2P1	-2.10083	0.529333	-6.12184	9.21e-06	0.000225037	3.63423
PHF8	-0.791316	6.41236	-6.18155	8.17e-06	0.000209138	3.63298
C22orf46	-1.44542	1.96346	-6.06945	1.02e-05	0.000240619	3.63193
LOC107984485	-1.23062	3.82206	-6.11018	9.43e-06	0.000228665	3.63086
RPL41	1.69114	6.55702	6.15677	8.59e-06	0.000216241	3.62851
KRT18P31	-1.12143	3.95744	-6.11183	9.4e-06	0.000228263	3.62745
MAP7D3	-0.959163	3.26008	-6.08952	9.83e-06	0.000234768	3.62697
SS18L2	1.26832	4.23072	6.08975	9.83e-06	0.000234768	3.6229
ZNF347	-1.57958	3.06904	-6.08508	9.92e-06	0.000236536	3.62177
LOC101928324	-1.43392	1.97003	-6.06395	1.04e-05	0.000241834	3.6213
PGLYRP2	2.85138	-2.66338	6.22236	7.53e-06	0.00020054	3.62017
HMMR	2.70678	0.971971	6.33133	6.05e-06	0.000175919	3.61936
ITM2C	1.74838	5.48887	6.11945	9.26e-06	0.000225956	3.61885
RAB27A	-0.938655	6.5315	-6.17759	8.23e-06	0.000209946	3.61571
FAM126A	1.19654	6.66054	6.15933	8.54e-06	0.000215656	3.61539
EIF4EBP1	1.66348	3.59696	6.06476	1.03e-05	0.000241834	3.61515
LOC105377310	-2.20747	0.328685	-6.12542	9.15e-06	0.000224092	3.60861
SNU13	1.04072	6.25364	6.14601	8.77e-06	0.000218928	3.60801
LOC728392	-1.47902	3.84102	-6.1007	9.61e-06	0.000231726	3.60783
GPN3	1.32462	3.23469	6.05648	1.05e-05	0.000244205	3.60385
METTL18	1.67908	3.36875	6.05397	1.06e-05	0.000245277	3.6001
C11orf21	-0.760513	6.31663	-6.16092	8.51e-06	0.000215588	3.59719
MAGEH1	1.44515	3.62284	6.05755	1.05e-05	0.000243854	3.5958
MIR33A	-2.75651	-4.04121	-6.60543	3.53e-06	0.000129533	3.5942
CNOT1	-0.941916	7.537	-6.19033	8.02e-06	0.000206905	3.58563
COX7C	1.5432	6.44867	6.13359	9e-06	0.000222098	3.58417
GNG11	3.00895	2.73896	6.08461	9.93e-06	0.000236541	3.58311
LOC105371058	-2.2872	2.83233	-6.06038	1.04e-05	0.000242632	3.58222
IFI16	-1.65815	1.34169	-6.05093	1.06e-05	0.000246059	3.58189
CYC1	1.42153	5.21124	6.09614	9.7e-06	0.000232839	3.57939
CCDC115	1.00712	5.50092	6.10985	9.44e-06	0.000228665	3.57785
NDUFB6	2.00823	1.85487	6.10772	9.48e-06	0.000229482	3.57782
PHB2	1.46974	6.30086	6.12596	9.13e-06	0.000224013	3.57543
RNF38	-1.0222	6.45461	-6.15382	8.64e-06	0.00021684	3.57055
PRRC2B	-1.04793	7.22303	-6.17462	8.28e-06	0.00021104	3.56932
SESN3	1.13279	8.34687	6.18327	8.14e-06	0.000209033	3.56788
UBR4	-1.23906	8.80442	-6.21508	7.64e-06	0.000201664	3.56354
MFSD5	1.31019	5.02277	6.08394	9.94e-06	0.000236562	3.56332
MYDGF	1.38065	4.73662	6.073	1.02e-05	0.000239415	3.56188
LINC00264	-1.44333	2.1569	-6.03106	1.11e-05	0.000253387	3.55533
MED12	-0.951097	6.57178	-6.14874	8.73e-06	0.000218149	3.55489
ADAM17	-1.21175	5.22576	-6.11262	9.38e-06	0.000228067	3.55391
ZNF142	-1.31658	4.82027	-6.0992	9.64e-06	0.000231918	3.54858
DYM	-1.17254	4.02581	-6.07436	1.01e-05	0.000239275	3.54768
ATXN2	-0.91604	5.56378	-6.11571	9.33e-06	0.000227327	3.54565
CLIC1	0.924502	9.37845	6.20016	7.87e-06	0.000204316	3.54219
HIST1H2BC	2.13907	7.49803	6.13459	8.98e-06	0.000222098	3.54137
SNORA24	1.65199	2.12692	6.05026	1.06e-05	0.00024608	3.54134
CD84	-0.86824	6.76962	-6.14548	8.78e-06	0.000218995	3.53851
RNU5E-2P	-2.2988	1.28625	-6.02702	1.12e-05	0.000254351	3.53832
FBL	1.53535	6.98224	6.12503	9.15e-06	0.000224098	3.53605
PRMT6	1.32579	3.93041	6.03219	1.1e-05	0.00025311	3.52787
KRT72	-2.28596	2.05505	-6.01622	1.14e-05	0.000257294	3.52656
LOC107985939	-1.33779	1.68375	-6.01558	1.14e-05	0.000257448	3.52566
LRRC41	1.03943	5.53043	6.08435	9.94e-06	0.000236541	3.52559
FBXL3	0.766383	7.106	6.13017	9.06e-06	0.000222958	3.52116
GPATCH8	-1.44977	5.83031	-6.11438	9.35e-06	0.00022777	3.51928
C11orf54	-1.14246	4.74178	-6.07934	1e-05	0.000238006	3.51564
ZNF181	1.53057	4.11474	6.02806	1.11e-05	0.000254275	3.51522
ZMIZ1	-1.65685	6.52322	-6.1329	9.01e-06	0.000222099	3.51432
LOC105372671	-3.81821	-3.60144	-6.32866	6.09e-06	0.000176444	3.51067
MSL1	-2.02096	7.18422	-6.15068	8.69e-06	0.000217745	3.50833
FUS	-1.0254	6.93869	-6.13362	8.99e-06	0.000222098	3.50232
ZNF619	-1.00046	4.10094	-6.05206	1.06e-05	0.000245878	3.50097
BAD	1.66047	3.82388	6.01112	1.15e-05	0.000259182	3.50073
SCAMP1	0.983003	5.82869	6.07956	1e-05	0.000238006	3.49696
BPTF	-0.860305	7.9402	-6.15673	8.59e-06	0.000216241	3.49668
RPS15AP29	-1.78139	1.84573	-5.99711	1.19e-05	0.000262971	3.4925
RTCA	-1.06995	4.59073	-6.06171	1.04e-05	0.000242498	3.49017
CTC1	-1.47564	2.76614	-6.0085	1.16e-05	0.000259921	3.48768
CRYL1	1.2039	4.33124	6.02526	1.12e-05	0.000254706	3.48676
ERP29	0.847823	7.14869	6.11296	9.38e-06	0.000228067	3.48564
LOC729732	-2.08011	0.236271	-6.06472	1.03e-05	0.000241834	3.47937
HERC3	-0.650676	7.48218	-6.13389	8.99e-06	0.000222098	3.47896
CCDC110	3.45238	-2.41395	6.08303	9.96e-06	0.000236828	3.4774
COX6A1	1.77463	5.93551	6.06234	1.04e-05	0.00024236	3.47694
COA3	1.24078	3.94642	6.00572	1.17e-05	0.000260499	3.47186
PPP2R1A	1.04427	7.18926	6.1019	9.59e-06	0.000231466	3.46546
RPL21P118	-2.11528	-0.0738964	-6.09298	9.76e-06	0.000233815	3.46289
C6orf120	0.785946	5.68993	6.0608	1.04e-05	0.000242632	3.46232
SEMA4F	-1.00304	4.05639	-6.03096	1.11e-05	0.000253387	3.46127
FRY	-1.36741	7.44859	-6.1282	9.09e-06	0.000223511	3.45733
LOC101928451	-1.20166	3.07754	-5.99922	1.18e-05	0.000262638	3.45501
AOAH	-1.1514	7.80326	-6.13485	8.97e-06	0.000222098	3.45483
RNF20	-0.767544	5.85166	-6.07746	1.01e-05	0.000238631	3.4544
PLXNA2	-1.54694	2.62294	-5.98551	1.21e-05	0.000267219	3.4489
POGZ	-1.21468	6.68719	-6.10162	9.6e-06	0.000231466	3.44831
LOC102724857	-2.36741	0.915222	-5.99167	1.2e-05	0.000264647	3.44735
NPIPB3	-2.09596	0.442262	-6.02559	1.12e-05	0.000254706	3.44598
MPDU1	1.85835	5.60348	6.03352	1.1e-05	0.000252607	3.44215
APOBR	-2.18707	5.45644	-6.07008	1.02e-05	0.000240486	3.441
RNU6ATAC24P	-1.68322	1.81079	-5.97029	1.25e-05	0.000271959	3.44071
CNOT3	-1.34611	4.09799	-6.02427	1.12e-05	0.000254706	3.44041
DMPK	-1.03682	3.07529	-5.98987	1.2e-05	0.000265215	3.43866
MFNG	1.14568	6.99308	6.08106	1e-05	0.000237601	3.43671
MTND6P3	-3.70555	-3.46286	-6.28409	6.65e-06	0.00018578	3.43488
DCAF5	-1.1358	6.02696	-6.0752	1.01e-05	0.000239038	3.43354
TRMT112	1.53784	5.15868	6.01904	1.13e-05	0.00025618	3.43134
TP53	0.922858	6.44105	6.06517	1.03e-05	0.000241834	3.43091
LOC107984280	-1.64026	2.55515	-5.97442	1.24e-05	0.000271491	3.42958
ACRC	-1.49335	2.45499	-5.97035	1.25e-05	0.000271959	3.42688
LOC100506548	-1.47214	3.73305	-6.00638	1.16e-05	0.000260346	3.42567
RNU4-60P	-2.42208	-4.24697	-6.4435	4.85e-06	0.000154381	3.42074
MRPS16	0.848756	6.02217	6.04885	1.07e-05	0.000246609	3.42035
ILVBL	1.68493	4.35241	5.98482	1.22e-05	0.000267244	3.42008
YY1	-1.15012	4.86393	-6.03502	1.1e-05	0.000252015	3.41897
MPZL1	-2.10205	5.25256	-6.05065	1.06e-05	0.000246059	3.41456
CXorf38	-0.970938	6.04161	-6.06476	1.03e-05	0.000241834	3.41421
THAP7	1.5985	4.75412	5.99568	1.19e-05	0.000263321	3.4131
CHD7	-1.41628	5.9559	-6.06442	1.03e-05	0.000241834	3.41116
ICAM2	1.57917	6.67945	6.05267	1.06e-05	0.00024575	3.4079
LENG8	-0.852413	7.41265	-6.09872	9.65e-06	0.000231968	3.4077
HIGD2A	0.986871	5.01256	6.0108	1.15e-05	0.000259182	3.40752
ARL6IP1	0.831884	7.63698	6.08822	9.86e-06	0.000235213	3.40726
SENP5	-0.760186	6.53715	-6.07302	1.02e-05	0.000239415	3.40638
CHTF8	0.763669	6.6581	6.0604	1.04e-05	0.000242632	3.40504
FCF1P2	-1.71535	1.58873	-5.95199	1.3e-05	0.00027822	3.40335
ZNF22	1.42564	5.72473	6.02358	1.12e-05	0.000254737	3.40153
GNG2	-1.24085	4.8207	-6.02542	1.12e-05	0.000254706	3.4006
GPAA1	1.29602	5.7316	6.0248	1.12e-05	0.000254706	3.4001
USP5	1.03012	6.12385	6.03753	1.09e-05	0.000251089	3.39587
LOC730268	-1.01549	3.19235	-5.97157	1.25e-05	0.000271959	3.39568
KRR1	1.67983	5.8538	6.02076	1.13e-05	0.0002556	3.39523
TRAJ41	-2.28045	0.300034	-6.00635	1.16e-05	0.000260346	3.39309
ZRANB2	1.45291	6.02181	6.0274	1.12e-05	0.000254331	3.3922
SLA	-1.27034	7.46837	-6.09548	9.71e-06	0.000232855	3.39102
ABHD13	1.32068	6.28327	6.03521	1.1e-05	0.000252015	3.38907
LOC100289561	-2.02637	1.13529	-5.95316	1.3e-05	0.00027822	3.38826
AQP3	1.62064	5.40322	6.00386	1.17e-05	0.000261091	3.38773
APEH	1.36371	6.90367	6.05168	1.06e-05	0.000245896	3.38741
ZCCHC10	1.27496	3.7232	5.95517	1.29e-05	0.000277524	3.38482
HUWE1	-1.59239	6.49593	-6.06377	1.04e-05	0.000241834	3.37626
HMGB1	0.976093	7.61998	6.0702	1.02e-05	0.000240486	3.37484
CREB3L2	-1.23208	5.7995	-6.03999	1.09e-05	0.00025034	3.37347
RPL7P46	-2.04598	1.0936	-5.94544	1.32e-05	0.000280564	3.37138
EEF1D	1.20764	9.14417	6.10642	9.5e-06	0.000229743	3.36953
PGLS	1.18697	5.46344	6.00215	1.17e-05	0.000261608	3.36767
NNT-AS1	-1.38628	1.87501	-5.93093	1.36e-05	0.000284787	3.36448
NUDT16L1	1.2518	4.56968	5.97057	1.25e-05	0.000271959	3.36329
HIST1H4I	3.12985	4.6349	5.94049	1.33e-05	0.000282114	3.36305
CHERP	-1.18226	4.58661	-5.99901	1.18e-05	0.000262638	3.36207
SNORD133	4.01577	4.28956	5.92944	1.36e-05	0.000284787	3.36051
C19orf70	2.00426	3.46662	5.92968	1.36e-05	0.000284787	3.35981
FAM209A	-1.6975	0.860764	-5.95248	1.3e-05	0.00027822	3.35883
DDAH1	3.3542	-2.8227	6.04256	1.08e-05	0.000249418	3.35763
IGLV9-49	4.06501	-0.871197	6.12319	9.19e-06	0.000224763	3.35669
RPS23	1.06214	8.73613	6.09082	9.81e-06	0.000234491	3.35658
RPLP2	1.28531	8.30143	6.07633	1.01e-05	0.00023884	3.35609
YIPF2	1.39593	4.01579	5.94702	1.31e-05	0.000280119	3.35588
LOC100287290	-1.61153	1.46073	-5.92864	1.36e-05	0.000285071	3.35478
TRAPPC10	-0.76319	3.88379	-5.96923	1.26e-05	0.000272185	3.35183
NUBP2	1.51652	4.7837	5.96662	1.26e-05	0.00027326	3.34996
PPTC7	-0.985998	6.36	-6.04112	1.08e-05	0.000249974	3.34755
LOC102724323	-2.27443	-0.206283	-6.03884	1.09e-05	0.0002506	3.345
ZNF333	-0.866402	5.15629	-6.00359	1.17e-05	0.000261091	3.3429
HIST1H2BO	3.15046	4.24819	5.91949	1.39e-05	0.000287903	3.33743
ZNF593	2.58538	2.81784	5.93039	1.36e-05	0.000284787	3.33486
RPS8	0.966353	6.65733	6.02353	1.12e-05	0.000254737	3.33473
BCL7C	-1.56875	1.15648	-5.92607	1.37e-05	0.000285427	3.33339
LINC00674	-1.40777	6.03294	-6.02786	1.11e-05	0.000254275	3.33245
DDOST	1.02561	7.30448	6.0397	1.09e-05	0.00025034	3.33177
MMADHC	1.01544	6.29989	6.01112	1.15e-05	0.000259182	3.33143
LIMD2	1.03752	8.37564	6.06888	1.03e-05	0.000240724	3.33102
PCYOX1	-1.54275	4.34677	-5.97787	1.23e-05	0.000270311	3.32886
TRAJ27	-1.65254	1.6242	-5.91246	1.41e-05	0.000290188	3.32769
EIF1AX	1.48132	5.69326	5.98372	1.22e-05	0.000267654	3.32447
RPL18AP9	-3.70967	-2.06139	-6.19355	7.97e-06	0.000206225	3.32421
CD200R1	1.50876	4.80958	5.95336	1.3e-05	0.00027822	3.32125
TRAT1	1.57976	6.52171	6.00477	1.17e-05	0.000260826	3.31979
ZNF234	-1.36934	3.36152	-5.94134	1.33e-05	0.000281926	3.31979
CYP4F35P	-2.68278	0.477867	-5.94308	1.32e-05	0.000281295	3.31367
BRD1	-1.11864	5.58181	-6.00195	1.17e-05	0.000261608	3.31054
SETD4	-0.98849	3.43552	-5.93573	1.34e-05	0.0002837	3.30921
KRT18P61	-2.24744	0.652492	-5.93233	1.35e-05	0.000284787	3.30877
ARL6	1.90741	2.19431	5.92785	1.37e-05	0.000285122	3.30751
NBPF10	-1.13293	5.45351	-5.99597	1.19e-05	0.000263321	3.3056
AKAP10	-0.648932	6.4851	-6.02049	1.13e-05	0.0002556	3.3043
SLC23A2	-1.31223	5.87035	-6.00782	1.16e-05	0.000260106	3.30259
NINL	-2.02168	2.89685	-5.91832	1.39e-05	0.000288372	3.29711
HIST1H3B	3.75816	4.64732	5.89902	1.45e-05	0.000296591	3.29647
AGAP14P	-2.37853	1.0448	-5.90547	1.43e-05	0.000293442	3.29539
NT5C2	-1.2215	6.82158	-6.03022	1.11e-05	0.000253591	3.29492
TRMT61A	1.39861	4.01473	5.91609	1.4e-05	0.000289077	3.29436
GNPTAB	-0.967842	6.10348	-6.00697	1.16e-05	0.000260346	3.29301
ABCF1	-1.30311	3.46159	-5.92987	1.36e-05	0.000284787	3.29124
TERC	2.97377	5.02107	5.9171	1.4e-05	0.000288907	3.28798
RPS20P27	-1.38181	1.61256	-5.89088	1.47e-05	0.000299356	3.28508
IGF2R	-1.77033	4.8201	-5.97169	1.25e-05	0.000271959	3.28428
AUH	-1.24216	5.85103	-5.99705	1.19e-05	0.000262971	3.28284
ARRDC5	-1.13136	3.49318	-5.92514	1.37e-05	0.000285651	3.28201
LOC100133331	-3.13658	-0.259017	-5.99159	1.2e-05	0.000264647	3.28176
SP2	-1.3023	4.81318	-5.96632	1.26e-05	0.00027326	3.2804
ZNF45	-0.969943	4.32902	-5.94917	1.31e-05	0.000279274	3.28005
ACBD6	-1.37011	4.51198	-5.95729	1.29e-05	0.000276866	3.2793
ATRAID	1.23201	5.65139	5.96354	1.27e-05	0.000273734	3.27902
MAN2A2	-1.07141	6.66216	-6.01652	1.14e-05	0.000257294	3.27854
TRAJ33	-2.0684	1.27213	-5.89052	1.47e-05	0.000299356	3.27724
PEX11B	1.16657	4.87246	5.93915	1.33e-05	0.000282276	3.27722
AKR7A2	1.72133	4.04278	5.90183	1.44e-05	0.000295262	3.27458
PROS1	2.1415	3.72161	5.88839	1.48e-05	0.000299731	3.27454
HIST1H3H	2.81688	5.75352	5.93847	1.34e-05	0.000282479	3.27376
RGPD8	-0.819031	3.74813	-5.92649	1.37e-05	0.000285407	3.27345
MAP4K4	-1.27833	7.83585	-6.04787	1.07e-05	0.000246924	3.2733
TMOD3	-1.10548	2.56743	-5.89327	1.47e-05	0.000299037	3.27316
MCRIP1	1.8517	4.94091	5.9273	1.37e-05	0.000285122	3.2718
HIST1H4E	2.19846	7.22431	5.99302	1.2e-05	0.000264413	3.27102
C20orf27	1.46372	4.87843	5.93109	1.36e-05	0.000284787	3.27015
RSPH3	-1.46188	3.50589	-5.92136	1.38e-05	0.000287131	3.26937
SAC3D1	2.09409	1.92514	5.93324	1.35e-05	0.000284787	3.26899
RPS3AP29	-2.18711	0.430549	-5.9274	1.37e-05	0.000285122	3.26892
ST6GALNAC4	1.18935	3.48096	5.89107	1.47e-05	0.000299356	3.26797
MIR4480	-3.47944	-0.288476	-5.98275	1.22e-05	0.000268001	3.26695
LOC105377384	4.00957	0.283787	6.3749	5.55e-06	0.000167352	3.26641
NANOGP5	-1.83756	1.6133	-5.88037	1.51e-05	0.000303791	3.26595
SLX4	-1.39986	3.86719	-5.93082	1.36e-05	0.000284787	3.2658
ATP6V1F	1.8876	6.2011	5.96411	1.27e-05	0.000273734	3.26489
CHCHD6	-1.52399	0.677147	-5.91557	1.4e-05	0.000289077	3.26392
PARP6	-0.843269	5.5993	-5.97682	1.24e-05	0.000270712	3.26305
MIR4644	-1.8872	-0.0135515	-5.9763	1.24e-05	0.000270817	3.26299
LOC105370569	-1.1791	3.40229	-5.91312	1.41e-05	0.000290163	3.26294
SLC25A5	0.844799	6.9998	5.99796	1.18e-05	0.000262842	3.25987
CHMP6	1.34588	4.92534	5.92583	1.37e-05	0.000285427	3.25242
TRI-AAT5-5	3.80854	-1.31505	6.02068	1.13e-05	0.0002556	3.25158
SNRPD2	1.47707	5.76259	5.95006	1.31e-05	0.000278955	3.25154
ARHGAP35	-1.24605	6.26063	-5.9918	1.2e-05	0.000264647	3.24827
LOC101926994	-3.57611	-0.127307	-5.95221	1.3e-05	0.00027822	3.24574
CDK4	1.64513	3.4315	5.87347	1.53e-05	0.000306367	3.24518
LINC00680	-1.25922	3.06319	-5.89091	1.47e-05	0.000299356	3.23901
TRIM39	-1.15925	4.2614	-5.92797	1.37e-05	0.000285122	3.23835
LOC100421511	-1.67002	0.720419	-5.8957	1.46e-05	0.000298241	3.23674
MCTP1	1.29664	4.99242	5.91943	1.39e-05	0.000287903	3.23345
C12orf10	1.20707	4.35007	5.89863	1.45e-05	0.00029664	3.23159
SEC31B	-1.09341	5.18404	-5.95127	1.3e-05	0.000278446	3.23096
KIAA1033	1.06995	8.75847	6.02919	1.11e-05	0.000253944	3.22929
DAD1	1.2773	5.48146	5.93165	1.36e-05	0.000284787	3.22608
LOC100289061	-3.91567	-1.13065	-6.06629	1.03e-05	0.000241814	3.22461
ZNF133	-1.16386	2.71936	-5.87082	1.53e-05	0.000307471	3.22021
HIST1H2BI	2.65485	5.08071	5.89123	1.47e-05	0.000299356	3.21961
SYNJ1	-0.844259	5.95851	-5.96553	1.26e-05	0.000273518	3.219
CBL	-1.25203	6.07314	-5.97206	1.25e-05	0.000271959	3.21868
LOC105376113	-1.75205	1.52556	-5.85641	1.58e-05	0.000313228	3.21827
SQSTM1	0.741876	8.21722	6.01227	1.15e-05	0.000259007	3.21733
LRRC75A-AS1	1.16148	5.11372	5.91675	1.4e-05	0.000288933	3.21588
GPR34	2.22223	2.77193	5.86128	1.57e-05	0.000310874	3.21507
PROSER3	-1.18669	2.86854	-5.87248	1.53e-05	0.000306618	3.21474
PEPD	1.16743	5.37606	5.92408	1.38e-05	0.000286086	3.2143
STRA13	1.4245	3.55471	5.86267	1.56e-05	0.000310367	3.21392
CABLES2	-1.3423	2.55414	-5.8641	1.56e-05	0.000310047	3.21357
CBX3	0.95829	6.41372	5.9561	1.29e-05	0.000277355	3.21122
ITSN2	-0.726156	7.39801	-6.00102	1.18e-05	0.000261926	3.21089
SMYD4	-0.751641	4.96207	-5.93106	1.36e-05	0.000284787	3.20895
SLC38A6	1.16865	3.79359	5.86969	1.54e-05	0.000307996	3.20771
PARP4	-0.543409	8.3876	-6.02455	1.12e-05	0.000254706	3.20762
ITGB3BP	1.69871	3.7621	5.86086	1.57e-05	0.00031095	3.20748
TRAJ30	-2.16662	1.6451	-5.84742	1.61e-05	0.000317762	3.20249
SUPT16H	-0.973283	6.50128	-5.97306	1.25e-05	0.000271959	3.20055
AZI2	1.08671	5.74003	5.9295	1.36e-05	0.000284787	3.20051
REC8	-1.27652	4.4582	-5.91473	1.4e-05	0.000289394	3.19749
ATP6V0E1	1.12629	6.69993	5.95516	1.29e-05	0.000277524	3.1965
ADCY9	-1.18774	4.7679	-5.92272	1.38e-05	0.000286701	3.19618
PPIA	0.892638	8.54386	6.00917	1.16e-05	0.00025975	3.1961
FNBP4	-0.866594	7.14381	-5.98715	1.21e-05	0.000266509	3.19437
SUMO3	0.844201	6.08598	5.93929	1.33e-05	0.000282276	3.19354
FAM21A	-1.07017	5.76381	-5.94798	1.31e-05	0.000279773	3.19058
ETHE1	1.71647	4.23552	5.86541	1.55e-05	0.000309753	3.18969
ATP5A1	0.846262	7.7837	5.9848	1.22e-05	0.000267244	3.18782
ERGIC2	1.13691	6.49177	5.94404	1.32e-05	0.000280925	3.18636
SH3BP2	-0.976297	7.69773	-5.99861	1.18e-05	0.000262674	3.1848
FKSG29	-1.77952	2.07898	-5.84115	1.63e-05	0.000320096	3.18449
LOC107986408	-1.31026	2.52929	-5.84734	1.61e-05	0.000317762	3.18167
MRPL14	1.5708	4.22009	5.86301	1.56e-05	0.000310337	3.18085
PAFAH2	-0.933367	4.21991	-5.89409	1.46e-05	0.000298851	3.17572
IL6ST	1.15744	8.51225	5.99539	1.19e-05	0.000263321	3.17553
MIR3654	1.28347	4.96489	5.88934	1.48e-05	0.000299518	3.17389
PCDHGA10	-1.93811	0.224824	-5.89441	1.46e-05	0.000298838	3.16817
YWHAE	0.847067	7.60039	5.96962	1.25e-05	0.000272151	3.16714
VAC14	-0.888197	6.0574	-5.94182	1.33e-05	0.000281836	3.16399
LEMD3	0.68564	6.71435	5.94465	1.32e-05	0.000280759	3.16372
PTCD2	-1.0787	3.8172	-5.87625	1.52e-05	0.000305196	3.16321
CYTH1	-0.992749	7.46919	-5.98127	1.22e-05	0.000268627	3.16171
RNU6-946P	-3.71829	-0.692866	-5.97133	1.25e-05	0.000271959	3.16118
SEMA4D	-1.22413	9.00126	-6.02168	1.13e-05	0.000255516	3.15778
TRAJ10	-1.77355	2.07056	-5.8268	1.68e-05	0.000326487	3.15647
LOC100129316	-2.54927	0.572708	-5.85208	1.59e-05	0.000315193	3.15576
HMGB3P32	-2.18785	0.411403	-5.86149	1.56e-05	0.000310874	3.14625
NAALADL2	3.8844	-0.56096	6.09538	9.72e-06	0.000232855	3.14464
ECH1	1.27854	6.18385	5.91162	1.41e-05	0.000290503	3.1421
BOLA2B	2.78348	-2.6546	5.94531	1.32e-05	0.000280564	3.14186
LOC100533711	-4.10059	-0.747223	-5.95984	1.28e-05	0.00027561	3.13961
MAST3	-1.28034	7.22795	-5.96511	1.27e-05	0.000273573	3.13734
NAA40	-0.862199	4.41564	-5.88031	1.51e-05	0.000303791	3.13674
LOC107984388	-3.55318	-1.05511	-6.01058	1.15e-05	0.000259182	3.1339
TBRG1	-0.974784	6.1828	-5.92994	1.36e-05	0.000284787	3.13075
HIST1H3F	3.51767	4.57953	5.81602	1.72e-05	0.000329712	3.12995
SAMD9	2.04226	8.57767	5.9639	1.27e-05	0.000273734	3.12854
AGPAT2	1.39583	4.95305	5.86377	1.56e-05	0.000310047	3.12643
TTK	3.12893	1.64103	5.95225	1.3e-05	0.00027822	3.12526
ZBTB40	-1.07001	6.32992	-5.93127	1.36e-05	0.000284787	3.12324
MFSD6	-1.11026	4.60054	-5.8805	1.5e-05	0.000303791	3.12159
C20orf194	-1.03342	3.87649	-5.85707	1.58e-05	0.000313	3.12112
THBS3	-1.27636	3.37951	-5.84114	1.63e-05	0.000320096	3.11821
FARSA	1.62469	5.86112	5.88547	1.49e-05	0.000301337	3.11811
TSPAN4	2.14938	3.06831	5.8043	1.76e-05	0.00033611	3.11748
RPL13AP15	-3.16909	0.283207	-5.84641	1.61e-05	0.000318179	3.11654
MAP3K8	-0.619769	6.91571	-5.94036	1.33e-05	0.000282114	3.11587
SVIP	1.64825	4.27419	5.82906	1.67e-05	0.000325783	3.11186
LOC107985360	-1.90591	0.620143	-5.83059	1.67e-05	0.000325177	3.11009
ZBTB22	1.04013	5.09667	5.86512	1.55e-05	0.000309753	3.10849
CXCL11	3.48643	-2.36654	5.86765	1.54e-05	0.000308717	3.1039
TNFSF14	-2.14905	4.02245	-5.85882	1.57e-05	0.000312064	3.10185
DIRC2	-1.266	5.23987	-5.88998	1.48e-05	0.000299499	3.09973
ZNF8	-0.888939	3.7086	-5.83935	1.64e-05	0.000320884	3.09871
WHSC1	-0.764135	5.53694	-5.89317	1.47e-05	0.000299037	3.09724
LOC100996654	3.36525	-2.60553	5.8775	1.51e-05	0.000304601	3.09658
FXN	-1.00663	3.84767	-5.84291	1.63e-05	0.000319512	3.0947
HIPK1	-0.890086	8.42478	-5.97106	1.25e-05	0.000271959	3.08954
RNU7-1	3.9174	-1.30407	5.90673	1.43e-05	0.000293056	3.08723
AURKA	1.67051	2.46873	5.79332	1.8e-05	0.000339954	3.08616
DOCK5	-1.92867	6.9567	-5.93597	1.34e-05	0.0002837	3.08312
ST13P22	-2.0768	-0.342134	-5.9096	1.42e-05	0.000291522	3.07879
TUBA1C	1.16175	6.06984	5.87843	1.51e-05	0.000304396	3.07816
WDR78	2.58102	2.33723	5.81865	1.71e-05	0.00032839	3.07747
CRLF3	-0.874009	6.86241	-5.92195	1.38e-05	0.000286969	3.07644
NUDCD1	1.4029	5.02394	5.84073	1.63e-05	0.000320174	3.07492
TTL	-0.886477	5.21807	-5.87402	1.52e-05	0.000306213	3.07475
C11orf71	1.39317	3.68987	5.79431	1.8e-05	0.000339583	3.06992
LOC105372392	-1.6155	2.05425	-5.7802	1.85e-05	0.000345955	3.0658
MFSD9	-1.05476	3.63254	-5.82157	1.7e-05	0.000327705	3.06493
CDK19	-1.22995	5.43104	-5.87777	1.51e-05	0.000304601	3.06384
KIAA1524	1.55719	3.45503	5.78279	1.84e-05	0.000345676	3.06317
MRPL12	1.60483	3.88609	5.79322	1.8e-05	0.000339954	3.06296
PCBP1-AS1	-1.43823	4.57997	-5.85322	1.59e-05	0.000314908	3.06207
LOC100130691	-1.74122	1.58596	-5.77503	1.87e-05	0.00034751	3.06133
DYNC1H1	-1.25908	8.58977	-5.96352	1.27e-05	0.000273734	3.05915
DDX17	-0.903652	9.79953	-5.99108	1.2e-05	0.000264745	3.05856
LTB	1.04166	6.92337	5.8914	1.47e-05	0.000299356	3.05057
POLE2	2.24327	3.06416	5.76865	1.89e-05	0.000350648	3.04755
RNU6-268P	-3.37459	-0.944982	-5.94673	1.31e-05	0.000280119	3.0457
PVRIG2P	-0.995642	4.0694	-5.82527	1.69e-05	0.000326491	3.04436
ZNF524	1.2766	3.57273	5.77987	1.85e-05	0.000345955	3.04431
RNF145	-1.02704	6.27685	-5.89058	1.47e-05	0.000299356	3.04345
ARAP3	-1.8416	5.32978	-5.86884	1.54e-05	0.000308344	3.04232
LOC107986581	-1.3069	1.78743	-5.76192	1.92e-05	0.000354408	3.03581
PAXIP1	-0.877511	4.27397	-5.82622	1.68e-05	0.000326487	3.0352
MCM9	-1.37379	4.29434	-5.83061	1.67e-05	0.000325177	3.03507
HLA-DRA	1.13783	10.3548	5.9754	1.24e-05	0.00027113	3.03504
SLC6A6	-1.93442	7.9656	-5.94006	1.33e-05	0.000282114	3.03473
NEDD9	-1.06025	6.90087	-5.90298	1.44e-05	0.000294753	3.0319
PI4KAP1	-2.86479	1.69964	-5.76021	1.93e-05	0.000355062	3.03187
SUB1	1.27577	6.95047	5.8799	1.51e-05	0.000303857	3.03113
HIST2H2AB	2.45708	5.18595	5.80413	1.76e-05	0.00033611	3.02812
PUS7L	1.69416	5.4768	5.82598	1.68e-05	0.000326487	3.02396
KIAA0753	-1.10929	3.45212	-5.79563	1.79e-05	0.000339204	3.02356
RN7SL141P	-1.6261	1.65731	-5.75404	1.95e-05	0.000357997	3.02061
ZNF384	-1.04571	5.08843	-5.84428	1.62e-05	0.000319166	3.01886
TTC14	1.25823	7.49606	5.88949	1.48e-05	0.000299518	3.01824
TRAF3	-1.07125	3.82161	-5.80412	1.76e-05	0.00033611	3.01663
PTDSS1	0.946785	4.53798	5.80215	1.77e-05	0.000336686	3.01508
LOC107984847	-2.07125	1.78707	-5.75182	1.96e-05	0.000358028	3.01467
NPM1	1.13785	8.46024	5.9157	1.4e-05	0.000289077	3.01385
RMDN2	1.33687	3.04774	5.75246	1.96e-05	0.000358028	3.01323
POLR2E	0.926972	5.64344	5.83691	1.65e-05	0.000322112	3.01302
ATP5G2	0.864487	6.67341	5.8677	1.54e-05	0.000308717	3.01242
LOC105371087	-1.68491	1.50108	-5.75031	1.97e-05	0.000358547	3.01234
MRPL4	1.74181	3.42613	5.75376	1.95e-05	0.000358	3.01075
LOC107984104	-2.54339	1.9197	-5.74842	1.97e-05	0.000358809	3.00446
CNNM2	-0.842774	4.78016	-5.82613	1.68e-05	0.000326487	3.00404
AAR2	1.29764	5.58	5.82524	1.69e-05	0.000326491	3.00335
INTS5	1.2591	5.21426	5.8124	1.73e-05	0.000331986	2.9999
DSN1	-0.901493	3.23092	-5.77275	1.88e-05	0.000348551	2.99575
NDUFB11	1.2312	5.21957	5.81091	1.74e-05	0.00033281	2.9956
SIPA1L2	-1.82281	5.07741	-5.83802	1.64e-05	0.000321574	2.99471
PIGK	1.45954	4.77231	5.79142	1.81e-05	0.000341024	2.99422
MTMR12	-1.17687	4.81088	-5.82496	1.69e-05	0.000326491	2.994
RNU6-890P	-2.35872	0.385665	-5.77737	1.86e-05	0.000346432	2.99163
COX5B	1.40636	5.67527	5.82025	1.7e-05	0.000328212	2.99011
LOC100421100	-1.60028	1.00565	-5.74922	1.97e-05	0.000358809	2.98891
FANCL	1.90679	4.19583	5.76039	1.93e-05	0.000355062	2.98791
DNAJC19P5	-1.99827	1.61277	-5.7372	2.02e-05	0.000364046	2.98771
ALDOC	0.881207	4.44231	5.7857	1.83e-05	0.000344403	2.98597
SELM	2.05559	2.7004	5.74025	2.01e-05	0.00036343	2.98516
LOC105372511	-2.32343	2.22062	-5.74337	2e-05	0.0003617	2.98367
VTA1	1.14124	5.88744	5.82699	1.68e-05	0.000326487	2.98318
MIRLET7E	-2.39252	-4.25901	-6.12618	9.13e-06	0.000224013	2.977
ANKRD49	1.12972	5.76123	5.81891	1.71e-05	0.00032839	2.97414
LCORL	1.7853	6.12533	5.82053	1.7e-05	0.000328212	2.97324
CSNK1G1	-0.908009	5.89557	-5.84437	1.62e-05	0.000319166	2.97307
RNF169	-1.15621	6.92797	-5.87563	1.52e-05	0.000305391	2.97234
RBM45	0.919849	3.73177	5.75416	1.95e-05	0.000357997	2.97182
LPGAT1	-0.980091	7.13031	-5.87952	1.51e-05	0.000303906	2.97164
LOC107985049	-3.70151	-2.70172	-5.96697	1.26e-05	0.00027326	2.97139
PECR	-0.943695	3.86423	-5.78164	1.84e-05	0.000345792	2.97001
C11orf68	1.45345	5.43102	5.80148	1.77e-05	0.000336951	2.9692
PRMT1	1.32667	4.81077	5.7826	1.84e-05	0.000345676	2.96888
HIST1H4H	2.74549	6.25388	5.80613	1.75e-05	0.000335508	2.96648
CCDC85B	2.03862	3.67605	5.73157	2.04e-05	0.00036694	2.96334
LOC100128340	-1.53199	2.58856	-5.73958	2.01e-05	0.000363737	2.96121
IMPDH2	1.16407	6.05757	5.81932	1.71e-05	0.00032839	2.9576
HNRNPA1P52	-4.52016	-1.73447	-5.88889	1.48e-05	0.00029961	2.95489
TM6SF1	-1.34085	4.76748	-5.8052	1.76e-05	0.000335954	2.95361
TMEM258	1.35802	4.39942	5.75964	1.93e-05	0.000355276	2.95239
ARPC2	-0.644651	8.83436	-5.91252	1.41e-05	0.000290188	2.95065
LOC102723464	-2.13475	-0.26231	-5.82312	1.69e-05	0.000327055	2.94978
MIR4639	-1.98827	1.78261	-5.7167	2.11e-05	0.000375522	2.94588
RABAC1	1.77356	4.83436	5.76319	1.92e-05	0.000353881	2.94385
TTPAL	-1.44714	4.73569	-5.80021	1.77e-05	0.00033744	2.94378
TEX15	3.11503	-3.00081	5.82353	1.69e-05	0.000326969	2.94351
POLR2J4	-0.957294	3.06044	-5.74166	2e-05	0.000362777	2.94336
RNASE6	1.02332	5.46444	5.79434	1.8e-05	0.000339583	2.93953
CCNK	-1.31701	5.88136	-5.82942	1.67e-05	0.000325736	2.93612
EMP3	1.57421	7.45121	5.84402	1.62e-05	0.000319166	2.93514
ISCA2	1.34893	3.97413	5.73685	2.02e-05	0.000364046	2.93514
PRKRIP1	-1.00983	2.64913	-5.72454	2.07e-05	0.000371103	2.93364
TYW1	-0.858333	4.42054	-5.77981	1.85e-05	0.000345955	2.93143
ZNF417	-1.15954	5.10372	-5.80272	1.77e-05	0.00033649	2.93067
ZNF37BP	-1.12008	4.97334	-5.79748	1.78e-05	0.000338751	2.92855
IGF1R	-1.19018	4.43388	-5.7816	1.84e-05	0.000345792	2.92854
HIST1H2BJ	2.70613	4.83642	5.73733	2.02e-05	0.000364046	2.92843
ECHS1	0.901547	5.12772	5.77941	1.85e-05	0.000345955	2.92739
IRAK4	-0.651247	6.48297	-5.83549	1.65e-05	0.000322856	2.9246
PLEKHF2	0.947483	5.95728	5.80286	1.76e-05	0.00033649	2.92435
TPM3P7	-2.19887	0.998194	-5.7114	2.13e-05	0.000378842	2.92286
MPRIP	-1.09651	6.30685	-5.83305	1.66e-05	0.000324285	2.92195
USP32	-1.20838	6.94873	-5.85214	1.59e-05	0.000315193	2.92166
UBN1	-1.91359	6.53545	-5.8431	1.62e-05	0.000319512	2.91625
PRDX2	1.06847	5.45065	5.78177	1.84e-05	0.000345792	2.91593
SNORA71D	1.87503	0.729605	5.86625	1.55e-05	0.000309418	2.91472
LOC101927538	-2.14432	0.470824	-5.73193	2.04e-05	0.000366884	2.91412
SNORD116-19	2.44975	1.43418	5.80639	1.75e-05	0.000335508	2.91369
MIR3648-1	2.90306	6.37956	5.78122	1.85e-05	0.000345861	2.91265
SNORD49A	1.79544	3.20389	5.70035	2.18e-05	0.000384879	2.91256
BIN3-IT1	-2.06734	2.13709	-5.70519	2.16e-05	0.000382283	2.91212
CCDC71	1.25294	5.06593	5.76453	1.91e-05	0.000353102	2.91168
FDPSP3	-2.0654	2.03096	-5.70165	2.17e-05	0.000384213	2.90913
LOC107984987	-2.54658	1.70128	-5.69593	2.2e-05	0.000386752	2.90563
ETV6	-1.28526	6.86836	-5.8419	1.63e-05	0.000319978	2.90398
ANAPC11	1.71618	3.63841	5.70521	2.16e-05	0.000382283	2.90388
RHOC	1.50651	5.9834	5.78551	1.83e-05	0.000344403	2.90222
ARF5	1.18651	6.96891	5.81855	1.71e-05	0.00032839	2.90134
ARMCX6	1.23499	3.64445	5.71025	2.14e-05	0.000379333	2.89906
LSM4	1.12202	4.37982	5.73676	2.02e-05	0.000364046	2.89894
ECI1	1.76156	3.96142	5.7099	2.14e-05	0.000379395	2.89604
GPCPD1	-0.979991	6.56975	-5.82678	1.68e-05	0.000326487	2.89547
DDI2	-0.748561	4.00844	-5.748	1.98e-05	0.000358854	2.89533
MRPL50	1.65513	4.51285	5.72942	2.05e-05	0.000367981	2.89383
LOC105379235	2.42576	-3.44348	5.83055	1.67e-05	0.000325177	2.89367
PKP4	-1.38764	1.82962	-5.68926	2.23e-05	0.000389975	2.89254
PPP1R14B	1.79902	2.28324	5.6991	2.19e-05	0.000385258	2.89136
ZBTB41	1.71841	5.7362	5.76852	1.89e-05	0.000350648	2.88964
ZBTB6	1.79927	5.46397	5.75734	1.94e-05	0.000356361	2.88772
LOC146880	-1.90095	1.91372	-5.68798	2.24e-05	0.000390019	2.88634
LOC644794	-4.16533	-2.34264	-5.85189	1.6e-05	0.000315193	2.88151
LOC107984278	-2.00602	2.34195	-5.69411	2.21e-05	0.000387119	2.88051
ZNF337	-1.20023	5.3016	-5.7843	1.83e-05	0.000345064	2.87999
HNRNPRP3	-1.91211	0.872574	-5.69422	2.21e-05	0.000387119	2.87929
SMURF2	-0.778687	5.5859	-5.7879	1.82e-05	0.000343308	2.87763
BCKDHA	1.23786	5.36897	5.75683	1.94e-05	0.000356541	2.87522
RPS6P8	-1.90607	-4.41659	-5.90549	1.43e-05	0.000293442	2.87351
HINT2	1.68297	2.72116	5.67904	2.28e-05	0.000395138	2.87314
MYO9B	-0.745245	8.41323	-5.86388	1.56e-05	0.000310047	2.87099
PNRC2	0.822801	7.54237	5.82442	1.69e-05	0.000326568	2.87069
CYP4V2	-1.04385	4.68231	-5.75742	1.94e-05	0.000356361	2.86565
ZNF85	1.40986	2.34039	5.67781	2.29e-05	0.000395294	2.86477
LOC220729	-0.938325	4.01884	-5.73485	2.03e-05	0.00036528	2.86426
GAB1	-1.53122	2.03793	-5.67765	2.29e-05	0.000395294	2.86362
LPAL2	-1.43525	1.47111	-5.67335	2.31e-05	0.000396531	2.86169
CRIPT	-1.01299	5.26896	-5.77227	1.88e-05	0.000348627	2.86038
RN7SL239P	-2.37047	1.08399	-5.6759	2.29e-05	0.000396165	2.85969
CHD3	-1.45758	6.75396	-5.8182	1.71e-05	0.000328436	2.85881
DTNBP1	-0.793503	4.03723	-5.73077	2.05e-05	0.000367161	2.85737
TMCO3	-0.962949	5.37357	-5.77209	1.88e-05	0.000348627	2.85457
PYGB	0.867402	7.00947	5.80064	1.77e-05	0.000337337	2.85414
ANAPC13	0.976302	5.03614	5.73816	2.02e-05	0.000363998	2.85099
CRK	-1.1746	5.59742	-5.77859	1.86e-05	0.000345955	2.85064
C19orf60	1.18879	4.18045	5.70475	2.16e-05	0.000382351	2.85031
LOC105374296	-2.03128	0.306131	-5.71027	2.14e-05	0.000379333	2.84939
LOC727896	-1.72039	2.93247	-5.69493	2.21e-05	0.00038708	2.8475
LOC100419980	-3.61031	0.927383	-5.67242	2.31e-05	0.000396875	2.8474
HNRNPUL2	-1.17901	6.73655	-5.80988	1.74e-05	0.00033332	2.8472
EIF5	-0.684014	6.39952	-5.79542	1.79e-05	0.000339204	2.84612
DCTPP1	1.81754	3.69571	5.67571	2.3e-05	0.000396165	2.84473
RAB11FIP1	-1.28808	8.33743	-5.85342	1.59e-05	0.000314908	2.84443
COL6A2	-1.02459	4.18708	-5.73133	2.05e-05	0.00036694	2.84429
CHIC1	1.63687	5.71413	5.74464	1.99e-05	0.000360949	2.83952
LOC105373206	-3.78549	-1.99868	-5.8833	1.5e-05	0.000302498	2.83826
RN7SL737P	-2.28369	0.48756	-5.6884	2.24e-05	0.000389975	2.83753
ZNF805	-0.857667	4.90791	-5.74833	1.97e-05	0.000358809	2.83617
PSPC1	-0.898704	5.93266	-5.77886	1.85e-05	0.000345955	2.83586
DGKD	-0.945486	7.53146	-5.82245	1.7e-05	0.000327309	2.83106
GPR65	1.6209	3.51018	5.6668	2.34e-05	0.000399633	2.83069
SRSF4	-0.743932	5.73241	-5.76846	1.89e-05	0.000350648	2.82935
LOC101929566	2.77688	-2.97857	5.76069	1.92e-05	0.000355062	2.82551
LOC105377725	-1.94	0.372272	-5.69356	2.21e-05	0.000387191	2.82504
HCG27	-2.14984	3.36734	-5.69914	2.19e-05	0.000385258	2.82222
RPL28	0.703142	8.51621	5.82865	1.67e-05	0.000325869	2.82068
ATP2B4	-0.896522	4.15027	-5.71601	2.11e-05	0.000375652	2.81747
ZNF592	-1.11031	6.83182	-5.79688	1.79e-05	0.000338973	2.81583
RN7SL166P	-3.49868	-0.737234	-5.77933	1.85e-05	0.000345955	2.81503
PATL1	-1.35127	5.9928	-5.77422	1.87e-05	0.000347896	2.8148
ZNF699	-1.06162	4.15513	-5.71608	2.11e-05	0.000375652	2.81446
PDIK1L	0.918134	4.46806	5.70145	2.18e-05	0.000384213	2.81349
P2RY12	2.42934	4.4991	5.67404	2.3e-05	0.000396166	2.81311
INE1	-1.37961	1.8558	-5.64798	2.43e-05	0.000412106	2.81066
GPI	0.684687	6.88933	5.7774	1.86e-05	0.000346432	2.8089
FIS1	1.37604	5.90586	5.73862	2.01e-05	0.000363848	2.80675
MEF2D	-0.826318	7.22732	-5.79989	1.78e-05	0.000337468	2.80396
AVIL	-3.45976	0.386308	-5.66805	2.33e-05	0.000399197	2.79991
LOC107986085	-1.66507	1.34306	-5.64201	2.46e-05	0.000415525	2.79918
UBIAD1	0.972116	4.08462	5.67961	2.28e-05	0.000395138	2.79845
HACD2	-1.01901	5.25158	-5.73867	2.01e-05	0.000363848	2.79209
ACY1	1.60352	2.52371	5.63817	2.48e-05	0.000416688	2.79064
ELMSAN1	-0.922442	6.95738	-5.78652	1.83e-05	0.000344085	2.79029
TBL3	1.17604	5.11299	5.70793	2.15e-05	0.000380741	2.79009
HLCS	-0.985448	3.44282	-5.67922	2.28e-05	0.000395138	2.78961
UFL1	1.14024	6.52382	5.75187	1.96e-05	0.000358028	2.7893
H2AFZ	0.848972	6.44505	5.75221	1.96e-05	0.000358028	2.78741
KLHL32	3.18363	-2.39569	5.71696	2.11e-05	0.000375522	2.78683
LMBRD2	1.31166	5.73842	5.72243	2.08e-05	0.000372212	2.78229
YTHDF3-AS1	2.26084	1.72778	5.6894	2.23e-05	0.000389975	2.77994
IRAK1	0.844386	6.59434	5.75217	1.96e-05	0.000358028	2.77823
KLHL9	0.812363	6.6241	5.75155	1.96e-05	0.000358028	2.77429
AOC2	-2.54178	1.98405	-5.63282	2.51e-05	0.000419811	2.7729
PFDN5	1.13747	7.76509	5.77904	1.85e-05	0.000345955	2.77101
HNRNPH1P1	-3.6148	-1.3605	-5.83077	1.67e-05	0.000325177	2.76955
CDK1	2.63431	1.33602	5.74873	1.97e-05	0.000358809	2.76924
C14orf169	0.854048	4.79666	5.69214	2.22e-05	0.000388128	2.76915
BRAP	-0.886526	5.02884	-5.71967	2.1e-05	0.000373836	2.76898
SETDB2-PHF11	1.15748	5.86504	5.72161	2.09e-05	0.000372542	2.76817
GIMAP6	0.962755	7.91717	5.7834	1.84e-05	0.000345505	2.76691
NR2C2AP	1.61181	3.40629	5.6316	2.52e-05	0.000420265	2.76519
LOC103156999	-1.43688	1.19339	-5.62747	2.54e-05	0.000422168	2.7649
TUFM	1.02043	5.61248	5.71358	2.12e-05	0.000377339	2.76388
MAP3K5	-0.725502	6.46867	-5.7579	1.94e-05	0.000356354	2.7635
LOC100419284	-3.39341	-2.84945	-5.87302	1.53e-05	0.000306467	2.76345
TRAJ15	-1.78748	1.68044	-5.62271	2.56e-05	0.000425538	2.76253
PSMA3-AS1	-1.22646	5.53242	-5.73427	2.03e-05	0.000365518	2.76217
RPS2P36	-1.6775	2.89913	-5.65107	2.42e-05	0.000410116	2.76105
SIT1	2.31886	5.16582	5.67481	2.3e-05	0.000396165	2.76029
TTC30A	1.78952	2.02762	5.6398	2.47e-05	0.000416498	2.75879
TRAF5	-1.20142	5.79307	-5.73754	2.02e-05	0.000364046	2.75344
SOX13	-1.2448	2.86352	-5.643	2.46e-05	0.000415106	2.75225
ZNF320	-1.17207	3.87886	-5.67725	2.29e-05	0.000395419	2.75184
WDR27	-0.898119	4.65672	-5.70003	2.18e-05	0.000384927	2.75175
RNU6ATAC39P	-3.70287	-1.20711	-5.79635	1.79e-05	0.000339143	2.74746
HMGN1P36	-4.16376	0.286227	-5.64389	2.45e-05	0.000414983	2.7433
THAP11	0.861268	5.24573	5.69391	2.21e-05	0.000387119	2.7428
ANKRD52	-0.63317	5.63731	-5.72231	2.08e-05	0.000372212	2.74181
PRKDC	-1.09782	8.18322	-5.79839	1.78e-05	0.000338313	2.74164
MRPL38	1.33492	5.05522	5.6788	2.28e-05	0.000395138	2.73943
LAMTOR2	1.31116	3.73053	5.63262	2.51e-05	0.000419811	2.7393
LINC00493	1.43427	4.06206	5.64135	2.46e-05	0.000415885	2.73863
ARMT1	1.13465	4.64732	5.66746	2.33e-05	0.0003993	2.73834
HMGB1P20	-3.27841	-0.168933	-5.67411	2.3e-05	0.000396166	2.73627
NAGPA	0.804413	4.66419	5.67201	2.31e-05	0.000397004	2.73552
C21orf33	1.95187	3.57232	5.61601	2.6e-05	0.000429069	2.7353
MTND5P2	-1.9359	0.787799	-5.62122	2.57e-05	0.000426167	2.7344
SLC25A1	0.906413	4.90291	5.67783	2.28e-05	0.000395294	2.73418
LOC107986202	-1.97793	0.851526	-5.61604	2.6e-05	0.000429069	2.72977
RASSF2	-1.05493	9.2442	-5.81996	1.7e-05	0.000328214	2.72975
BRD9	-0.935611	5.26973	-5.70716	2.15e-05	0.00038114	2.72734
LOC102724584	3.41874	-1.59041	5.72655	2.07e-05	0.00036997	2.72571
VKORC1	1.60873	4.75069	5.65605	2.39e-05	0.000406523	2.7249
TCEAL9	3.1458	-1.74816	5.7485	1.97e-05	0.000358809	2.72448
COPE	1.28722	6.66483	5.72253	2.08e-05	0.000372212	2.7237
PRELID1	1.3112	7.51256	5.74684	1.98e-05	0.000359512	2.72342
LOC107985887	-1.84918	3.98336	-5.67023	2.32e-05	0.000397844	2.72149
FAM161B	-1.1777	2.20987	-5.60707	2.65e-05	0.000435497	2.71881
RPL34	1.2067	9.32988	5.79578	1.79e-05	0.000339204	2.71815
PTPRCAP	1.93852	7.15354	5.72532	2.07e-05	0.000370708	2.71712
PPM1B	-0.755827	6.592	-5.7393	2.01e-05	0.000363743	2.71694
GABARAP	0.887219	8.50881	5.77643	1.86e-05	0.0003469	2.71662
RPL34P24	-2.01472	0.235069	-5.64326	2.46e-05	0.000415095	2.71585
LOC105374352	-1.71919	1.60888	-5.59677	2.7e-05	0.000440597	2.71229
MRPS18B	1.14339	5.61584	5.68439	2.25e-05	0.000392096	2.70694
TRAJ20	-1.59713	2.11429	-5.60017	2.69e-05	0.000439019	2.70559
MRPL51	0.854903	4.1477	5.63799	2.48e-05	0.000416688	2.7046
RNU6-936P	-2.35496	0.599179	-5.60904	2.64e-05	0.000434246	2.70099
SDHC	1.03529	6.3183	5.70442	2.16e-05	0.000382351	2.70096
RFX2	-2.19546	3.40523	-5.64093	2.47e-05	0.000416027	2.70021
DHX16	-0.916816	5.35976	-5.69649	2.2e-05	0.000386505	2.70002
LINC00998	1.81489	3.85613	5.60762	2.64e-05	0.000435309	2.69841
CENPE	2.19685	2.5679	5.59617	2.71e-05	0.000440697	2.69811
IGHV1OR15-1	2.54036	-3.00952	5.69738	2.19e-05	0.000386215	2.69745
TPGS1	2.31459	2.62786	5.5957	2.71e-05	0.000440697	2.69699
IMP4	1.03104	5.53879	5.67861	2.28e-05	0.000395138	2.69671
PFDN4	1.72144	2.9879	5.58884	2.75e-05	0.000444267	2.69565
PLEKHJ1	1.26562	4.52971	5.6392	2.48e-05	0.000416666	2.69389
MAN2B1	1.01986	8.10979	5.75208	1.96e-05	0.000358028	2.69201
MUC20	-2.03285	0.299401	-5.6238	2.56e-05	0.000425188	2.68894
RPL39	2.83957	3.83241	5.58774	2.76e-05	0.000444964	2.68882
WAC	-0.552022	8.11692	-5.76594	1.9e-05	0.000352282	2.68728
RPL35AP2	-1.61857	1.7424	-5.58463	2.77e-05	0.00044742	2.68672
MIR938	-3.80314	-1.15291	-5.74971	1.97e-05	0.00035879	2.68663
DIDO1	-0.904251	7.66694	-5.75614	1.94e-05	0.000356846	2.68617
WDR20	-1.00976	3.45442	-5.62843	2.53e-05	0.000421967	2.68441
RNU4-9P	-3.5093	-2.19719	-5.82482	1.69e-05	0.000326491	2.68381
PQBP1	0.916693	5.14767	5.66035	2.37e-05	0.000403334	2.68164
RN7SL559P	-3.41276	-1.26442	-5.77359	1.87e-05	0.000348145	2.67917
RARS	1.1455	6.48294	5.6954	2.2e-05	0.000386962	2.67492
C6orf48	1.26122	4.81705	5.64028	2.47e-05	0.000416378	2.67471
RPS20P6	-2.4566	-4.13393	-5.97058	1.25e-05	0.000271959	2.6746
POLG	-0.769677	5.88395	-5.69802	2.19e-05	0.000385913	2.67382
VRK1	1.45603	5.97496	5.67501	2.3e-05	0.000396165	2.67315
ISOC2	2.20187	2.9514	5.57672	2.82e-05	0.000450848	2.67267
BRIX1	1.36718	4.41421	5.62026	2.58e-05	0.000426531	2.66749
RPS3AP38	-1.44106	1.38036	-5.57213	2.85e-05	0.00045374	2.66295
LTBP2	-1.68093	1.18833	-5.57397	2.84e-05	0.00045278	2.66292
GUCA1B	-1.5572	0.62925	-5.59387	2.72e-05	0.000441436	2.66157
RABL2A	-1.09484	3.92261	-5.63388	2.5e-05	0.00041914	2.66081
CCDC92	-1.2838	3.8653	-5.63217	2.51e-05	0.000419988	2.65853
ZNF358	1.67326	2.08156	5.58038	2.8e-05	0.000449404	2.65552
ATP5G1	1.33897	3.57329	5.5852	2.77e-05	0.000447104	2.65454
LOC107987000	-2.40322	-0.593431	-5.68843	2.24e-05	0.000389975	2.65069
RN7SL655P	-3.63759	-1.53763	-5.77884	1.85e-05	0.000345955	2.64948
BCAP29	1.05254	4.99274	5.63737	2.49e-05	0.000416922	2.64919
VPS50	1.42844	6.35731	5.67524	2.3e-05	0.000396165	2.64857
FANCF	0.885853	4.76084	5.6305	2.52e-05	0.000420801	2.64591
PRPF19	0.765833	6.23009	5.67441	2.3e-05	0.000396166	2.63734
RPL36	1.55088	6.26541	5.66511	2.35e-05	0.000400831	2.63677
RN7SKP151	-3.32196	-0.545977	-5.65443	2.4e-05	0.000407684	2.63348
MIR3198-1	-2.35546	0.641988	-5.57053	2.86e-05	0.000454707	2.63182
ZNF43	1.47984	4.35834	5.59504	2.71e-05	0.000440868	2.62442
LOC645967	3.01587	-1.37791	5.77561	1.87e-05	0.00034729	2.62371
PGAM1	0.846204	6.3575	5.67047	2.32e-05	0.000397844	2.62325
COL4A2-AS1	-1.91843	-4.41628	-5.75256	1.96e-05	0.000358028	2.6217
FIBP	1.12386	5.47084	5.63794	2.48e-05	0.000416688	2.61982
RN7SL589P	-3.69129	-2.44888	-5.7507	1.97e-05	0.000358455	2.61513
LOC107984112	-1.62396	0.447391	-5.57895	2.81e-05	0.000449421	2.61387
SDE2	-0.832867	5.65822	-5.66275	2.36e-05	0.000402171	2.61316
EIF6	1.94313	6.33834	5.6495	2.42e-05	0.000411137	2.61128
NT5DC3	-1.14081	3.31807	-5.58873	2.75e-05	0.000444267	2.61109
OSTM1	1.04767	6.29535	5.65914	2.38e-05	0.000404133	2.60873
ADGRG1	-1.28495	6.19905	-5.67988	2.28e-05	0.000395138	2.60757
SNORA31	-1.13929	2.88327	-5.57114	2.85e-05	0.000454348	2.60662
DOK2	1.42085	6.84704	5.6694	2.33e-05	0.000398321	2.60572
UQCRH	1.10472	4.71714	5.60535	2.66e-05	0.000435959	2.60456
LOC100130872	-1.25885	4.08101	-5.61313	2.61e-05	0.000430784	2.60429
SNRNP70	-0.850691	6.1171	-5.67138	2.32e-05	0.000397316	2.60265
MIR3714	-1.54465	1.39375	-5.54066	3.04e-05	0.000477688	2.60188
EMC6	1.55402	3.95294	5.56762	2.87e-05	0.000457031	2.6009
HDDC3	1.60025	3.39858	5.54881	2.99e-05	0.000472352	2.59901
MRPS10P5	-3.40153	-3.55271	-5.80359	1.76e-05	0.00033628	2.59516
RN7SL425P	-1.89963	1.25746	-5.53541	3.07e-05	0.000481369	2.59042
ABHD2	-1.07492	5.91228	-5.66097	2.37e-05	0.000403024	2.58936
LOC100420951	-4.33867	-2.01752	-5.67271	2.31e-05	0.000396843	2.58871
CDK11B	-1.29996	4.35474	-5.61408	2.61e-05	0.000430149	2.5871
RPL24	1.1224	7.97806	5.69676	2.2e-05	0.000386498	2.58679
PDE5A	1.94372	6.1106	5.62962	2.53e-05	0.000421137	2.58542
ERC1	-0.775967	4.79266	-5.62144	2.57e-05	0.000426167	2.58282
KDM4A	-0.698362	6.19145	-5.66177	2.36e-05	0.000402565	2.581
POLR2G	0.94221	5.35467	5.61635	2.6e-05	0.000429069	2.57755
SART3	-0.944733	5.63663	-5.64528	2.44e-05	0.000414216	2.57614
PDCL3P2	-1.75197	0.922597	-5.53416	3.08e-05	0.000482367	2.57464
FGD5-AS1	-0.815676	6.9236	-5.67994	2.28e-05	0.000395138	2.57239
SYPL1	0.76964	5.8117	5.63007	2.52e-05	0.000420958	2.57167
RNU6-59P	-3.44375	-1.79746	-5.76257	1.92e-05	0.000354132	2.56912
XRRA1	-1.57652	3.67195	-5.58361	2.78e-05	0.000447685	2.56838
ATP5C1	1.54513	7.37188	5.66361	2.35e-05	0.000401869	2.56474
LPIN2	-1.14847	7.19647	-5.68665	2.24e-05	0.000390682	2.56428
CCR2	1.11749	8.11712	5.68896	2.23e-05	0.000389975	2.5622
MANEA-AS1	2.68992	2.90707	5.52382	3.15e-05	0.000488703	2.56122
STUB1	1.04856	5.85868	5.62162	2.57e-05	0.000426167	2.55842
KPNB1	-0.877405	8.05627	-5.70432	2.16e-05	0.000382351	2.55619
MBLAC2	1.38673	3.53944	5.53327	3.09e-05	0.000482603	2.55312
RPN1	0.874719	8.19682	5.6883	2.24e-05	0.000389975	2.55039
PPP2R2D	-0.845998	5.8603	-5.63839	2.48e-05	0.000416688	2.5498
C1orf53	2.5806	-3.17958	5.61934	2.58e-05	0.000426976	2.54967
SNAPC2	1.22669	3.4945	5.5323	3.09e-05	0.000482827	2.54882
POLDIP2	0.923397	5.72393	5.61441	2.61e-05	0.000430069	2.54879
MUL1	0.914032	5.46337	5.60521	2.66e-05	0.000435959	2.54639
MTPAP	-0.829235	4.37843	-5.59093	2.74e-05	0.000443336	2.54579
STX4	-0.928768	4.44995	-5.59323	2.72e-05	0.000441436	2.54393
RNF138	1.18887	6.11854	5.62008	2.58e-05	0.000426531	2.5426
RNF5	1.68602	3.26494	5.51552	3.2e-05	0.000494769	2.54068
SP110	-1.6593	6.80269	-5.66784	2.33e-05	0.000399197	2.53997
SLFNL1-AS1	-1.18879	2.10454	-5.51496	3.21e-05	0.000495018	2.53878
GCNT1P3	-2.35674	0.574911	-5.52434	3.15e-05	0.000488394	2.53867
LOC105372588	3.63988	-0.756733	5.74038	2.01e-05	0.00036343	2.53824
NELFB	0.865301	5.34901	5.59738	2.7e-05	0.000440472	2.53637
LOC729998	1.3463	5.80615	5.60331	2.67e-05	0.000436811	2.53232
AKAP8L	-0.674009	5.6766	-5.62267	2.56e-05	0.000425538	2.53174
TMEM203	0.879139	5.05447	5.58429	2.78e-05	0.000447514	2.52973
LCMT2	1.18087	4.03808	5.54179	3.03e-05	0.000477333	2.52771
LOC105371219	-3.42565	-2.88367	-5.73388	2.03e-05	0.000365611	2.52731
NXF1	-1.34803	3.36911	-5.5509	2.98e-05	0.000471606	2.52638
TULP3	-1.10394	2.40327	-5.51543	3.21e-05	0.000494769	2.52539
IPPK	-0.889263	2.87196	-5.5286	3.12e-05	0.000485223	2.525
CDKN1A	1.4365	5.69838	5.59325	2.72e-05	0.000441436	2.52163
PYCARD	1.67777	5.69958	5.58948	2.75e-05	0.000444233	2.52119
[truncated: 30,616 more rows]
