# Supplementary material for: Machine learning algorithms assisted identification of post-stroke depression associated biological features
Source: Front Neurosci. 2023 Mar 8;17:1146620. doi: 10.3389/fnins.2023.1146620 (PMC10030717; doi:10.3389/fnins.2023.1146620)
Supplement: Supplementary Table 3 — Correlation analysis results of modules and clinical features. [file Table_3.XLSX]

## Sheet: modul-clinical-p
	Control.pvalue	Control.cor	Stroke.pvalue	Stroke.cor
MElightyellow	0.00242821	-0.720839	0.00242821	0.720839
MEred	0.00829756	-0.653063	0.00829756	0.653063
MEdarkred	0.000319154	-0.802323	0.000319154	0.802323
MEroyalblue	0.000149259	-0.825758	0.000149259	0.825758
MEgrey60	0.403458	0.232932	0.403458	-0.232932
MEmidnightblue	0.113546	0.425797	0.113546	-0.425797
MEpurple	0.0847971	0.459582	0.0847971	-0.459582
MElightcyan	0.00410823	0.693926	0.00410823	-0.693926
MEmagenta	0.0126888	0.625209	0.0126888	-0.625209
MEgreenyellow	0.000774685	0.770526	0.000774685	-0.770526
MEpink	0.000455435	0.790196	0.000455435	-0.790196
MEdarkgreen	7.24e-05	0.845288	7.24e-05	-0.845288
MEbrown	7.22e-05	0.845359	7.22e-05	-0.845359
MEtan	2.99e-06	0.907507	2.99e-06	-0.907507
MEsalmon	0.000265545	0.808292	0.000265545	-0.808292
MEyellow	0.000169928	0.821982	0.000169928	-0.821982
MEdarkturquoise	1.03e-06	0.921917	1.03e-06	-0.921917
MEgreen	4.89e-05	0.854897	4.89e-05	-0.854897
MEcyan	8.63e-05	0.840774	8.63e-05	-0.840774
MElightgreen	2.43e-05	0.870527	2.43e-05	-0.870527
MEblue	7.88e-05	0.843148	7.88e-05	-0.843148
MEblack	0.000181531	0.820025	0.000181531	-0.820025
MEturquoise	0.000222892	0.813793	0.000222892	-0.813793
MEgrey	5e-07	0.930354	5e-07	-0.930354
