# Supplementary material for: Machine learning algorithms assisted identification of post-stroke depression associated biological features
Source: Front Neurosci. 2023 Mar 8;17:1146620. doi: 10.3389/fnins.2023.1146620 (PMC10030717; doi:10.3389/fnins.2023.1146620)
Supplement: Supplementary Table 4 — Signature genes selected by least absolute shrinkage and selection operator (LASSO) analysis. [file Table_4.XLSX]

## Sheet: model.lambda.min
	var_names	coef	expcoef
1	LOC107986477	-0.00293857	0.997066
2	LOC105372976	-0.00125315	0.998748
3	ND4L	-0.000638634	0.999362
4	GFOD1	-0.000587473	0.999413
5	AP1S2	9.30014e-05	1.00009
6	FERMT3	0.000219618	1.00022
7	SDHD	0.000348846	1.00035
8	NAP1L1	0.000625964	1.00063
9	ITGB1	0.00190464	1.00191
