# Supplementary material for: Machine learning algorithms assisted identification of post-stroke depression associated biological features
Source: Front Neurosci. 2023 Mar 8;17:1146620. doi: 10.3389/fnins.2023.1146620 (PMC10030717; doi:10.3389/fnins.2023.1146620)
Supplement: Supplementary Table 5 — Signature genes determined by random forest analysis. [file Table_5.XLSX]

## Sheet: boruta.importance
	importance
PPP2R4	1
MGAT1	0.994118
VPS13D	0.958824
LINC00641	0.958824
MANEA	0.929412
GAS5	0.9
LTB	0.9
RAN	0.870588
SSX2IP	0.864706
ND2	0.841176
LRRC75A-AS1	0.829412
PPIB	0.794118
ASPM	0.794118
LOC729998	0.752941
LYPLAL1	0.741176
TMX1	0.735294
TAF1	0.723529
PEPD	0.7
TC2N	0.694118
DDOST	0.688235
KRR1	0.676471
C21orf91	0.670588
IGKC	0.629412
DOCK2	0.629412
COX2	0.629412
COX4I1	0.588235
MAD1L1	0.588235
MGEA5	0.576471
FGFR1OP2	0.570588
CYB561A3	0.547059
CEBPA	0.547059
EMP3	0.541176
VAMP8	0.541176
KIAA1033	0.529412
TUBA1B	0.517647
LOC107984656	0.517647
AQP3	0.511765
PRDX3	0.511765
RPF1	0.494118
CYSLTR1	0.488235
R3HCC1	0.482353
HSD17B10	0.476471
TMEM14C	0.476471
DNASE2	0.470588
ITM2C	0.470588
MPHOSPH8	0.470588
QARS	0.464706
HLA-DRA	0.464706
HIST1H2BH	0.464706
RPL29	0.458824
PHB	0.458824
RRAGA	0.458824
CD200R1	0.458824
CFL2	0.458824
RPS19	0.452941
KBTBD8	0.452941
SLC50A1	0.447059
NRIP1	0.441176
TMA7	0.441176
ZNF428	0.441176
CKAP2	0.435294
ABRACL	0.435294
DCK	0.429412
RRP7A	0.423529
RPLP0	0.417647
HIST1H3G	0.417647
RPA3	0.417647
ATP8	0.411765
AZI2	0.4
IL32	0.394118
DSTYK	0.388235
STXBP3	0.382353
S100A12	0.382353
SSR2	0.376471
MIS18BP1	0.370588
SNORA32	0.364706
INPP4A	0.364706
ND5	0.364706
OTUD6B-AS1	0.364706
SDHD	0.358824
EIF3K	0.352941
AASDHPPT	0.341176
RIOK2	0.341176
MIR3654	0.329412
IGLC2	0.329412
MRPS18B	0.329412
FPGT	0.329412
TTLL3	0.329412
METTL25	0.323529
LYSMD3	0.323529
LOC107984434	0.323529
SVIP	0.317647
ZNF587	0.317647
C20orf27	0.311765
GCNT4	0.311765
ARL6IP5	0.305882
TMEM2	0.305882
CCDC126	0.305882
SP140	0.305882
MCTP1	0.305882
SPRYD4	0.305882
MYDGF	0.294118
PPBP	0.294118
FERMT3	0.294118
CELF1	0.294118
C3orf38	0.294118
MTATP6P1	0.294118
EIF3G	0.294118
ERICH1	0.294118
JAGN1	0.288235
HIST1H3B	0.288235
ATG4C	0.288235
STOML2	0.276471
TMEM261	0.276471
ATP6	0.276471
RGS1	0.276471
BAG4	0.276471
LOC105373117	0.276471
C12orf29	0.276471
C2CD3	0.270588
RPL13	0.264706
TRMT61A	0.264706
ARMT1	0.264706
ATAD5	0.264706
FBL	0.258824
GLIPR1	0.258824
IL6ST	0.252941
PCGF5	0.252941
NCBP3	0.252941
PSMB6	0.235294
UBXN6	0.211765
CCDC88A	0.211765
LOC107984292	0.205882
HIST1H2BO	0.188235
RPS16P5	0.182353
EEF1G	0.164706
CCDC115	0.164706
PIGF	0.164706
MRPL12	0.164706
HIST1H2AJ	0.164706
ANKRD11	0.164706
H2AFX	0.164706
MBIP	0.164706
JMJD8	0.164706
LINC01000	0.164706
RPS3	0.158824
CHID1	0.158824
KMT2C	0.158824
HIST1H1B	0.158824
AP1S2	0.158824
PRDX2	0.158824
DNAJB9	0.158824
MSI2	0.158824
RTF1	0.158824
LCMT2	0.158824
C11orf71	0.158824
GSTO1	0.147059
PHPT1	0.147059
SH3BGRL	0.147059
CCNG1	0.147059
OSTM1	0.147059
IGLJ2	0.147059
BCAS2	0.147059
CASC5	0.147059
IMPDH2	0.129412
RPLP2	0.129412
SRP9	0.129412
TMEM167A	0.129412
BRCA2	0.129412
SKA3	0.129412
BCAP29	0.129412
LOC105372976	0.129412
C9orf16	0.129412
SLC39A3	0.129412
SAP130	0.129412
LOC107986477	0.129412
RPS15	0.105882
NME2	0.105882
SMDT1	0.105882
TOMM22	0.105882
URM1	0.105882
NDUFA8	0.105882
SNX6	0.105882
LOC105379175	0.105882
NOB1	0.0764706
ND4	0.0764706
SAMSN1	0.0764706
GLO1	0.0411765
RPS11	0
CTSH	0
HSPA13	0
SNORD133	0
C6orf48	0
CDK4	0
ENO1	0
NAP1L1	0
PCK2	0
RANBP6	0
TREML1	0
NFAT5	0
TUBA1C	0
EAF2	0
FOXO3	0
ND4L	0
VAT1	0
CRACR2A	0
LOC105371932	0
LSM4	0
LYRM5	0
FUOM	0
ARL15	0
H2AFJ	0
PRMT6	0
NAB2	0
